# Supplementary material for: 9-(2,5-Dimethyl­phen­oxy­carbon­yl)-10-methyl­acridinium trifluoro­methane­sulfonate
Source: Acta Crystallogr Sect E Struct Rep Online. 2011 Nov 5;67(Pt 12):o3205–6. doi: 10.1107/S1600536811045090 (PMC3238871; doi:10.1107/S1600536811045090)
Supplement: Supplementary file 1 [file e-67-o3205-sup1.cif]

##############################################################################
#                                                                            #
# This CIF contains the data in a paper accepted for publication in          #
# Acta Crystallographica Section E. It conforms to the requirements of       #
# Notes for Authors for Acta Crystallographica Section E, and has been       #
# peer reviewed under the auspices of the IUCr Commission on Journals.       #
#                                                                            #
# Full details of the Crystallographic Information File format               #
# are given in the paper "The Crystallographic Information File (CIF):       #
# a New Standard Archive File for Crystallography" by S. R. Hall, F. H.      #
# Allen and I. D. Brown [Acta Cryst. (1991), A47, 655-685].                  #
#                                                                            #
# The current version of the core CIF dictionary is obtainable from          #
# ftp://ftp.iucr.org/pub/cif_core.dic.                                       #
#                                                                            #
# Software is freely available for graphical display of the structure(s)     #
# in this CIF. For information consult the CIF software page                 #
# http://www.iucr.org/resources/cif/software.                                #
#                                                                            #
# This file may be used for bona fide research purposes within the           #
# scientific community so long as proper attribution is given to the journal # 
# article from which it was obtained.                                        #
#                                                                            #
##############################################################################
data_global
_audit_creation_method     'from SHELXL97 CIF and IUCr SHELXL97-template'
_journal_date_recd_electronic     2011-10-19
_journal_date_accepted     2011-10-27
_journal_name_full     'Acta Crystallographica, Section E'
_journal_year     2011
_journal_volume     67
_journal_issue     12
_journal_page_first     o3205
_journal_page_last     o3206
_journal_paper_category     QO
_journal_coeditor_code     XU5358
_publ_contact_author_name     'Prof Jerzy B\/la\.zejowski'
_publ_contact_author_address
;
Faculty of Chemistry
University of Gda\'nsk
J. Sobieskiego 18
80-952 Gda\'nsk
Poland
;
_publ_contact_author_email     bla@chem.univ.gda.pl
_publ_contact_author_fax     '+48 58 523 53 57'
_publ_contact_author_phone     '+48 58 523 53 31'
_publ_section_title
;
9-(2,5-Dimethylphenoxycarbonyl)-10-methylacridinium
trifluoromethanesulfonate
;
loop_
    _publ_author_name
    _publ_author_footnote
    _publ_author_address
    'Damian Trzybi\'nski' ?
;
Faculty of Chemistry
University of Gda\'nsk
J. Sobieskiego 18
80-952 Gda\'nsk
Poland
;
    'Karol Krzymi\'nski' ?
;
Faculty of Chemistry
University of Gda\'nsk
J. Sobieskiego 18
80-952 Gda\'nsk
Poland
;
    'Jerzy B\/la\.zejowski' ?
;
Faculty of Chemistry
University of Gda\'nsk
J. Sobieskiego 18
80-952 Gda\'nsk
Poland
;
data_I
_chemical_name_systematic
;
9-(2,5-Dimethylphenoxycarbonyl)-10-methylacridinium
trifluoromethanesulfonate
;
_chemical_formula_moiety     'C23 H20 N O2 +, C F3 O3 S -'
_chemical_formula_sum     'C24 H20 F3 N O5 S'
_chemical_formula_iupac     'C23 H20 N O2 +, C F3 S O3 -'
_chemical_formula_weight     491.48
_symmetry_cell_setting     orthorhombic
_symmetry_space_group_name_H-M     'P b c a'
_symmetry_space_group_name_Hall     '-P 2ac 2ab'
loop_
    _symmetry_equiv_pos_as_xyz
    'x, y, z'
    '-x+1/2, -y, z+1/2'
    'x+1/2, -y+1/2, -z'
    '-x, y+1/2, -z+1/2'
    '-x, -y, -z'
    'x+1/2, y, -z+1/2'
    '-x+1/2, y+1/2, z'
    'x, -y+1/2, z+1/2'
_cell_length_a     12.3604(17)
_cell_length_b     17.341(3)
_cell_length_c     21.101(3)
_cell_angle_alpha     90.00
_cell_angle_beta     90.00
_cell_angle_gamma     90.00
_cell_volume     4522.8(12)
_cell_formula_units_Z     8
_cell_measurement_reflns_used     4734
_cell_measurement_theta_min     3.4
_cell_measurement_theta_max     26.0
_cell_measurement_temperature     295(2)
_exptl_crystal_description     'needle'
_exptl_crystal_colour     'yellow'
_exptl_crystal_size_max     0.60
_exptl_crystal_size_mid     0.15
_exptl_crystal_size_min     0.10
_exptl_crystal_density_diffrn     1.444
_exptl_crystal_density_meas     ?
_exptl_crystal_density_method     'not measured'
_exptl_crystal_F_000     2032
_exptl_absorpt_coefficient_mu     0.205
_exptl_absorpt_correction_type     multi-scan
_exptl_absorpt_process_details
;
(<i>CrysAlis RED</i>; Oxford Diffraction, 2008)
;
_exptl_absorpt_correction_T_min     0.9600
_exptl_absorpt_correction_T_max     0.9850
_exptl_special_details     ?
_diffrn_ambient_temperature     295(2)
_diffrn_radiation_type     MoK\a
_diffrn_radiation_wavelength     0.71073
_diffrn_radiation_source     'enhanced (Mo) X-ray source'
_diffrn_radiation_monochromator     graphite
_diffrn_measurement_device_type     'Oxford Diffraction Gemini R Ultra Ruby CCD'
_diffrn_measurement_method     \w
_diffrn_detector_area_resol_mean     10.4002
_diffrn_reflns_number     32535
_diffrn_reflns_av_R_equivalents     0.1056
_diffrn_reflns_av_sigmaI/netI     0.0585
_diffrn_reflns_theta_min     3.46
_diffrn_reflns_theta_max     25.05
_diffrn_reflns_theta_full     25.05
_diffrn_measured_fraction_theta_max     0.998
_diffrn_measured_fraction_theta_full     0.998
_diffrn_reflns_limit_h_min     -14
_diffrn_reflns_limit_h_max     12
_diffrn_reflns_limit_k_min     -20
_diffrn_reflns_limit_k_max     20
_diffrn_reflns_limit_l_min     -23
_diffrn_reflns_limit_l_max     25
_diffrn_standards_number     ?
_diffrn_standards_interval_count     ?
_diffrn_standards_interval_time     ?
_diffrn_standards_decay_%     ?
_reflns_number_total     4000
_reflns_number_gt     2050
_reflns_threshold_expression     I>2sigma(I)
_refine_ls_structure_factor_coef     Fsqd
_refine_ls_matrix_type     full
_refine_ls_R_factor_all     0.1370
_refine_ls_R_factor_gt     0.0606
_refine_ls_wR_factor_gt     0.1484
_refine_ls_wR_factor_ref     0.1845
_refine_ls_goodness_of_fit_ref     1.013
_refine_ls_restrained_S_all     1.013
_refine_ls_number_reflns     4000
_refine_ls_number_parameters     310
_refine_ls_number_restraints     0
_refine_ls_hydrogen_treatment     constr
_refine_ls_weighting_scheme     calc
_refine_ls_weighting_details
         'calc w=1/[\s^2^(Fo^2^)+(0.0901P)^2^+0.2728P] where P=(Fo^2^+2Fc^2^)/3'
_atom_sites_solution_hydrogens     geom
_atom_sites_solution_primary     direct
_atom_sites_solution_secondary     difmap
_refine_ls_shift/su_max     0.000
_refine_ls_shift/su_mean     0.000
_refine_diff_density_max     0.359
_refine_diff_density_min     -0.227
_refine_ls_extinction_method     none
_refine_ls_extinction_coef     ?
loop_
    _atom_type_symbol
    _atom_type_description
    _atom_type_scat_dispersion_real
    _atom_type_scat_dispersion_imag
    _atom_type_scat_source
    'C' 'C' 0.0033 0.0016
                         'International Tables Vol C Tables 4.2.6.8 and 6.1.1.4'
    'H' 'H' 0.0000 0.0000
                         'International Tables Vol C Tables 4.2.6.8 and 6.1.1.4'
    'O' 'O' 0.0106 0.0060
                         'International Tables Vol C Tables 4.2.6.8 and 6.1.1.4'
    'S' 'S' 0.1246 0.1234
                         'International Tables Vol C Tables 4.2.6.8 and 6.1.1.4'
    'F' 'F' 0.0171 0.0103
                         'International Tables Vol C Tables 4.2.6.8 and 6.1.1.4'
    'N' 'N' 0.0061 0.0033
                         'International Tables Vol C Tables 4.2.6.8 and 6.1.1.4'
_computing_data_collection     '<i>CrysAlis CCD</i> (Oxford Diffraction, 2008)'
_computing_cell_refinement     '<i>CrysAlis RED</i> (Oxford Diffraction, 2008)'
_computing_data_reduction     '<i>CrysAlis RED</i> (Oxford Diffraction, 2008)'
_computing_structure_solution     '<i>SHELXS97</i> (Sheldrick, 2008)'
_computing_structure_refinement     '<i>SHELXL97</i> (Sheldrick, 2008)'
_computing_molecular_graphics     '<i>ORTEP-3</i> (Farrugia, 1997)'
_computing_publication_material
                  '<i>SHELXL97</i> (Sheldrick, 2008) <i>PLATON</i> (Spek, 2009)'
loop_
    _atom_site_type_symbol
    _atom_site_label
    _atom_site_fract_x
    _atom_site_fract_y
    _atom_site_fract_z
    _atom_site_U_iso_or_equiv
    _atom_site_adp_type
    _atom_site_calc_flag
    _atom_site_refinement_flags
    _atom_site_occupancy
    _atom_site_symmetry_multiplicity
    _atom_site_disorder_assembly
    _atom_site_disorder_group
    C C1 0.7203(3) 0.1485(2) 0.5953(2) 0.0692(11) Uani d . 1 1 . .
    H H1 0.7452 0.0981 0.5906 0.083 Uiso calc R 1 1 . .
    C C2 0.7290(4) 0.1843(3) 0.6520(2) 0.0872(14) Uani d . 1 1 . .
    H H2 0.7599 0.1587 0.6863 0.105 Uiso calc R 1 1 . .
    C C3 0.6911(4) 0.2608(3) 0.6593(2) 0.0858(14) Uani d . 1 1 . .
    H H3 0.6977 0.2849 0.6984 0.103 Uiso calc R 1 1 . .
    C C4 0.6455(3) 0.2995(2) 0.6105(2) 0.0713(12) Uani d . 1 1 . .
    H H4 0.6197 0.3493 0.6167 0.086 Uiso calc R 1 1 . .
    C C5 0.5462(3) 0.3125(2) 0.3893(2) 0.0667(11) Uani d . 1 1 . .
    H H5 0.5235 0.3633 0.3943 0.080 Uiso calc R 1 1 . .
    C C6 0.5383(4) 0.2782(2) 0.3321(2) 0.0815(13) Uani d . 1 1 . .
    H H6 0.5102 0.3061 0.2981 0.098 Uiso calc R 1 1 . .
    C C7 0.5711(4) 0.2021(2) 0.3224(2) 0.0720(12) Uani d . 1 1 . .
    H H7 0.5637 0.1796 0.2826 0.086 Uiso calc R 1 1 . .
    C C8 0.6132(3) 0.1613(2) 0.3704(2) 0.0600(10) Uani d . 1 1 . .
    H H8 0.6365 0.1111 0.3633 0.072 Uiso calc R 1 1 . .
    C C9 0.6641(3) 0.15331(18) 0.48358(18) 0.0474(9) Uani d . 1 1 . .
    N N10 0.5964(2) 0.30431(15) 0.50005(16) 0.0503(7) Uani d . 1 1 . .
    C C11 0.6738(3) 0.18708(19) 0.54298(17) 0.0502(9) Uani d . 1 1 . .
    C C12 0.6370(3) 0.26519(19) 0.55098(19) 0.0503(9) Uani d . 1 1 . .
    C C13 0.6231(2) 0.19343(17) 0.43212(17) 0.0452(9) Uani d . 1 1 . .
    C C14 0.5886(3) 0.27166(18) 0.44149(19) 0.0493(9) Uani d . 1 1 . .
    C C15 0.7004(3) 0.07054(19) 0.47513(17) 0.0504(9) Uani d . 1 1 . .
    O O16 0.61431(18) 0.02474(12) 0.47079(13) 0.0576(7) Uani d . 1 1 . .
    O O17 0.7921(2) 0.05008(14) 0.47341(14) 0.0755(9) Uani d . 1 1 . .
    C C18 0.6283(3) -0.05622(18) 0.46459(19) 0.0483(9) Uani d . 1 1 . .
    C C19 0.6315(3) -0.09995(19) 0.51964(19) 0.0518(9) Uani d . 1 1 . .
    C C20 0.6311(2) -0.1796(2) 0.5100(2) 0.0563(10) Uani d . 1 1 . .
    H H20 0.6318 -0.2121 0.5451 0.068 Uiso calc R 1 1 . .
    C C21 0.6297(3) -0.2116(2) 0.4508(2) 0.0552(10) Uani d . 1 1 . .
    H H21 0.6294 -0.2650 0.4468 0.066 Uiso calc R 1 1 . .
    C C22 0.6289(3) -0.16674(19) 0.39689(19) 0.0542(10) Uani d . 1 1 . .
    C C23 0.6272(3) -0.08684(19) 0.4050(2) 0.0553(10) Uani d . 1 1 . .
    H H23 0.6252 -0.0545 0.3699 0.066 Uiso calc R 1 1 . .
    C C24 0.6348(3) -0.0649(2) 0.5843(2) 0.0699(11) Uani d . 1 1 . .
    H H24A 0.5841 -0.0231 0.5865 0.105 Uiso calc R 1 1 . .
    H H24B 0.7063 -0.0459 0.5927 0.105 Uiso calc R 1 1 . .
    H H24C 0.6161 -0.1032 0.6153 0.105 Uiso calc R 1 1 . .
    C C25 0.6290(4) -0.2022(2) 0.3319(2) 0.0846(13) Uani d . 1 1 . .
    H H25A 0.7006 -0.1995 0.3143 0.127 Uiso calc R 1 1 . .
    H H25B 0.5796 -0.1746 0.3051 0.127 Uiso calc R 1 1 . .
    H H25C 0.6070 -0.2552 0.3348 0.127 Uiso calc R 1 1 . .
    C C26 0.5592(3) 0.38590(18) 0.5077(2) 0.0727(12) Uani d . 1 1 . .
    H H26A 0.5623 0.4000 0.5517 0.109 Uiso calc R 1 1 . .
    H H26B 0.4862 0.3906 0.4927 0.109 Uiso calc R 1 1 . .
    H H26C 0.6054 0.4194 0.4836 0.109 Uiso calc R 1 1 . .
    S S27 0.44245(10) 0.50390(5) 0.30301(6) 0.0740(4) Uani d . 1 1 . .
    O O28 0.4254(3) 0.43431(19) 0.2715(2) 0.1310(14) Uani d . 1 1 . .
    O O29 0.3900(3) 0.57019(19) 0.2803(2) 0.1239(13) Uani d . 1 1 . .
    O O30 0.4320(3) 0.4936(2) 0.37051(17) 0.1162(12) Uani d . 1 1 . .
    C C31 0.5832(5) 0.5223(4) 0.2920(3) 0.1130(19) Uani d . 1 1 . .
    F F32 0.6101(4) 0.5876(3) 0.3223(3) 0.218(3) Uani d . 1 1 . .
    F F33 0.6458(3) 0.4707(3) 0.3148(2) 0.1741(18) Uani d . 1 1 . .
    F F34 0.6094(4) 0.5364(4) 0.2353(3) 0.221(3) Uani d . 1 1 . .
loop_
    _atom_site_aniso_label
    _atom_site_aniso_U_11
    _atom_site_aniso_U_22
    _atom_site_aniso_U_33
    _atom_site_aniso_U_12
    _atom_site_aniso_U_13
    _atom_site_aniso_U_23
    C1 0.084(3) 0.060(2) 0.064(3) 0.000(2) -0.005(2) 0.006(2)
    C2 0.113(4) 0.092(4) 0.056(3) 0.000(3) -0.015(3) 0.008(3)
    C3 0.103(3) 0.097(4) 0.058(3) -0.004(3) 0.010(3) -0.017(3)
    C4 0.074(3) 0.072(3) 0.068(3) 0.001(2) 0.009(2) -0.011(3)
    C5 0.085(3) 0.039(2) 0.076(3) 0.0017(18) -0.002(2) 0.014(2)
    C6 0.115(4) 0.061(3) 0.069(3) 0.000(2) -0.019(3) 0.016(3)
    C7 0.107(3) 0.059(3) 0.050(3) -0.010(2) -0.005(2) 0.002(2)
    C8 0.076(3) 0.044(2) 0.061(3) -0.0047(17) 0.006(2) -0.002(2)
    C9 0.0457(18) 0.0386(18) 0.058(3) -0.0028(14) 0.0055(17) 0.0033(18)
    N10 0.0522(16) 0.0377(15) 0.061(2) -0.0010(12) 0.0015(15) -0.0024(16)
    C11 0.057(2) 0.045(2) 0.049(2) -0.0060(16) 0.0012(18) 0.0022(19)
    C12 0.0508(19) 0.049(2) 0.051(3) -0.0053(16) 0.0118(17) -0.005(2)
    C13 0.0497(19) 0.0353(18) 0.051(2) -0.0035(14) 0.0058(16) 0.0035(18)
    C14 0.052(2) 0.0384(18) 0.057(3) -0.0064(15) 0.0017(18) 0.0023(19)
    C15 0.054(2) 0.0421(19) 0.056(3) 0.0008(17) 0.0040(18) 0.0039(17)
    O16 0.0504(14) 0.0342(12) 0.088(2) 0.0021(10) 0.0011(13) 0.0011(13)
    O17 0.0518(16) 0.0522(15) 0.123(3) 0.0057(12) 0.0045(16) -0.0069(16)
    C18 0.0467(19) 0.0346(18) 0.064(3) 0.0009(14) -0.0008(18) 0.0045(19)
    C19 0.0448(19) 0.048(2) 0.062(3) -0.0001(15) -0.0006(18) 0.005(2)
    C20 0.050(2) 0.047(2) 0.072(3) -0.0021(16) -0.0019(19) 0.023(2)
    C21 0.051(2) 0.0379(19) 0.076(3) -0.0014(15) -0.0022(19) 0.005(2)
    C22 0.058(2) 0.044(2) 0.061(3) 0.0023(16) -0.0029(19) 0.003(2)
    C23 0.061(2) 0.042(2) 0.062(3) 0.0027(16) -0.0010(19) 0.014(2)
    C24 0.075(3) 0.071(3) 0.064(3) -0.001(2) 0.001(2) 0.003(2)
    C25 0.117(4) 0.064(3) 0.073(3) 0.004(2) -0.008(3) -0.004(2)
    C26 0.087(3) 0.040(2) 0.092(3) 0.0105(19) 0.001(2) -0.013(2)
    S27 0.1049(9) 0.0443(6) 0.0728(9) 0.0084(5) -0.0034(6) -0.0028(6)
    O28 0.172(4) 0.080(2) 0.141(4) 0.003(2) -0.026(3) -0.040(2)
    O29 0.140(3) 0.080(2) 0.152(4) 0.027(2) -0.003(3) 0.034(2)
    O30 0.166(4) 0.112(3) 0.071(2) 0.007(2) 0.020(2) 0.007(2)
    C31 0.130(5) 0.102(4) 0.108(5) -0.007(4) 0.007(4) 0.029(4)
    F32 0.187(4) 0.143(4) 0.323(8) -0.075(3) -0.048(4) 0.026(4)
    F33 0.110(3) 0.186(4) 0.227(5) 0.038(2) 0.005(2) 0.091(3)
    F34 0.167(4) 0.357(7) 0.139(4) 0.025(4) 0.059(3) 0.111(5)
_geom_special_details
;
 All esds (except the esd in the dihedral angle between two l.s. planes)
 are estimated using the full covariance matrix.  The cell esds are taken
 into account individually in the estimation of esds in distances, angles
 and torsion angles; correlations between esds in cell parameters are only
 used when they are defined by crystal symmetry.  An approximate (isotropic)
 treatment of cell esds is used for estimating esds involving l.s. planes.
;
loop_
    _geom_bond_atom_site_label_1
    _geom_bond_atom_site_label_2
    _geom_bond_site_symmetry_2
    _geom_bond_distance
    _geom_bond_publ_flag
    C1 C2 . 1.354(6) ?
    C1 C11 . 1.413(5) ?
    C1 H1 . 0.9300 ?
    C2 C3 . 1.415(6) ?
    C2 H2 . 0.9300 ?
    C3 C4 . 1.352(6) ?
    C3 H3 . 0.9300 ?
    C4 C12 . 1.394(5) ?
    C4 H4 . 0.9300 ?
    C5 C6 . 1.349(6) ?
    C5 C14 . 1.411(5) ?
    C5 H5 . 0.9300 ?
    C6 C7 . 1.397(6) ?
    C6 H6 . 0.9300 ?
    C7 C8 . 1.340(5) ?
    C7 H7 . 0.9300 ?
    C8 C13 . 1.421(5) ?
    C8 H8 . 0.9300 ?
    C9 C13 . 1.386(5) ?
    C9 C11 . 1.389(5) ?
    C9 C15 . 1.514(5) ?
    N10 C14 . 1.363(4) ?
    N10 C12 . 1.366(4) ?
    N10 C26 . 1.496(4) ?
    C11 C12 . 1.439(5) ?
    C13 C14 . 1.436(4) ?
    C15 O17 . 1.188(4) ?
    C15 O16 . 1.331(4) ?
    O16 C18 . 1.421(4) ?
    C18 C23 . 1.364(5) ?
    C18 C19 . 1.388(5) ?
    C19 C20 . 1.397(5) ?
    C19 C24 . 1.495(5) ?
    C20 C21 . 1.367(5) ?
    C20 H20 . 0.9300 ?
    C21 C22 . 1.378(5) ?
    C21 H21 . 0.9300 ?
    C22 C23 . 1.396(5) ?
    C22 C25 . 1.503(6) ?
    C23 H23 . 0.9300 ?
    C24 H24A . 0.9600 ?
    C24 H24B . 0.9600 ?
    C24 H24C . 0.9600 ?
    C25 H25A . 0.9600 ?
    C25 H25B . 0.9600 ?
    C25 H25C . 0.9600 ?
    C26 H26A . 0.9600 ?
    C26 H26B . 0.9600 ?
    C26 H26C . 0.9600 ?
    S27 O28 . 1.394(3) ?
    S27 O29 . 1.404(3) ?
    S27 O30 . 1.441(4) ?
    S27 C31 . 1.784(7) ?
    C31 F34 . 1.264(6) ?
    C31 F33 . 1.276(6) ?
    C31 F32 . 1.343(7) ?
loop_
    _geom_angle_atom_site_label_1
    _geom_angle_atom_site_label_2
    _geom_angle_atom_site_label_3
    _geom_angle_site_symmetry_1
    _geom_angle_site_symmetry_3
    _geom_angle
    _geom_angle_publ_flag
    C2 C1 C11 . . 120.4(4) ?
    C2 C1 H1 . . 119.8 ?
    C11 C1 H1 . . 119.8 ?
    C1 C2 C3 . . 120.0(4) ?
    C1 C2 H2 . . 120.0 ?
    C3 C2 H2 . . 120.0 ?
    C4 C3 C2 . . 121.4(4) ?
    C4 C3 H3 . . 119.3 ?
    C2 C3 H3 . . 119.3 ?
    C3 C4 C12 . . 120.4(4) ?
    C3 C4 H4 . . 119.8 ?
    C12 C4 H4 . . 119.8 ?
    C6 C5 C14 . . 120.3(4) ?
    C6 C5 H5 . . 119.8 ?
    C14 C5 H5 . . 119.8 ?
    C5 C6 C7 . . 121.7(4) ?
    C5 C6 H6 . . 119.1 ?
    C7 C6 H6 . . 119.1 ?
    C8 C7 C6 . . 120.1(4) ?
    C8 C7 H7 . . 120.0 ?
    C6 C7 H7 . . 120.0 ?
    C7 C8 C13 . . 121.3(3) ?
    C7 C8 H8 . . 119.3 ?
    C13 C8 H8 . . 119.3 ?
    C13 C9 C11 . . 121.8(3) ?
    C13 C9 C15 . . 119.5(3) ?
    C11 C9 C15 . . 118.7(3) ?
    C14 N10 C12 . . 122.2(3) ?
    C14 N10 C26 . . 118.0(3) ?
    C12 N10 C26 . . 119.8(3) ?
    C9 C11 C1 . . 122.7(3) ?
    C9 C11 C12 . . 118.4(3) ?
    C1 C11 C12 . . 118.9(3) ?
    N10 C12 C4 . . 121.6(3) ?
    N10 C12 C11 . . 119.4(3) ?
    C4 C12 C11 . . 118.9(4) ?
    C9 C13 C8 . . 123.5(3) ?
    C9 C13 C14 . . 118.4(3) ?
    C8 C13 C14 . . 118.1(3) ?
    N10 C14 C5 . . 121.7(3) ?
    N10 C14 C13 . . 119.8(3) ?
    C5 C14 C13 . . 118.5(3) ?
    O17 C15 O16 . . 125.6(3) ?
    O17 C15 C9 . . 124.7(3) ?
    O16 C15 C9 . . 109.7(3) ?
    C15 O16 C18 . . 119.9(2) ?
    C23 C18 C19 . . 124.0(3) ?
    C23 C18 O16 . . 117.9(3) ?
    C19 C18 O16 . . 117.8(3) ?
    C18 C19 C20 . . 114.7(4) ?
    C18 C19 C24 . . 122.9(3) ?
    C20 C19 C24 . . 122.4(4) ?
    C21 C20 C19 . . 122.3(4) ?
    C21 C20 H20 . . 118.8 ?
    C19 C20 H20 . . 118.8 ?
    C20 C21 C22 . . 121.7(3) ?
    C20 C21 H21 . . 119.2 ?
    C22 C21 H21 . . 119.2 ?
    C21 C22 C23 . . 117.3(4) ?
    C21 C22 C25 . . 121.4(3) ?
    C23 C22 C25 . . 121.2(4) ?
    C18 C23 C22 . . 120.0(3) ?
    C18 C23 H23 . . 120.0 ?
    C22 C23 H23 . . 120.0 ?
    C19 C24 H24A . . 109.5 ?
    C19 C24 H24B . . 109.5 ?
    H24A C24 H24B . . 109.5 ?
    C19 C24 H24C . . 109.5 ?
    H24A C24 H24C . . 109.5 ?
    H24B C24 H24C . . 109.5 ?
    C22 C25 H25A . . 109.5 ?
    C22 C25 H25B . . 109.5 ?
    H25A C25 H25B . . 109.5 ?
    C22 C25 H25C . . 109.5 ?
    H25A C25 H25C . . 109.5 ?
    H25B C25 H25C . . 109.5 ?
    N10 C26 H26A . . 109.5 ?
    N10 C26 H26B . . 109.5 ?
    H26A C26 H26B . . 109.5 ?
    N10 C26 H26C . . 109.5 ?
    H26A C26 H26C . . 109.5 ?
    H26B C26 H26C . . 109.5 ?
    O28 S27 O29 . . 118.4(3) ?
    O28 S27 O30 . . 110.5(2) ?
    O29 S27 O30 . . 113.4(2) ?
    O28 S27 C31 . . 103.9(3) ?
    O29 S27 C31 . . 105.1(3) ?
    O30 S27 C31 . . 103.8(3) ?
    F34 C31 F33 . . 109.8(6) ?
    F34 C31 F32 . . 102.9(6) ?
    F33 C31 F32 . . 105.2(6) ?
    F34 C31 S27 . . 114.0(5) ?
    F33 C31 S27 . . 114.6(5) ?
    F32 C31 S27 . . 109.3(5) ?
loop_
    _geom_torsion_atom_site_label_1
    _geom_torsion_atom_site_label_2
    _geom_torsion_atom_site_label_3
    _geom_torsion_atom_site_label_4
    _geom_torsion_site_symmetry_1
    _geom_torsion_site_symmetry_2
    _geom_torsion_site_symmetry_3
    _geom_torsion_site_symmetry_4
    _geom_torsion
    _geom_torsion_publ_flag
    C11 C1 C2 C3 . . . . 0.1(6) ?
    C1 C2 C3 C4 . . . . 0.2(7) ?
    C2 C3 C4 C12 . . . . -1.5(7) ?
    C14 C5 C6 C7 . . . . 0.1(6) ?
    C5 C6 C7 C8 . . . . -1.0(7) ?
    C6 C7 C8 C13 . . . . 1.6(6) ?
    C13 C9 C11 C1 . . . . -176.8(3) ?
    C15 C9 C11 C1 . . . . 2.8(5) ?
    C13 C9 C11 C12 . . . . 1.7(5) ?
    C15 C9 C11 C12 . . . . -178.7(3) ?
    C2 C1 C11 C9 . . . . 179.2(4) ?
    C2 C1 C11 C12 . . . . 0.7(5) ?
    C14 N10 C12 C4 . . . . 179.4(3) ?
    C26 N10 C12 C4 . . . . -0.3(5) ?
    C14 N10 C12 C11 . . . . 0.4(5) ?
    C26 N10 C12 C11 . . . . -179.2(3) ?
    C3 C4 C12 N10 . . . . -176.6(4) ?
    C3 C4 C12 C11 . . . . 2.3(5) ?
    C9 C11 C12 N10 . . . . -1.5(5) ?
    C1 C11 C12 N10 . . . . 177.0(3) ?
    C9 C11 C12 C4 . . . . 179.5(3) ?
    C1 C11 C12 C4 . . . . -1.9(5) ?
    C11 C9 C13 C8 . . . . 179.1(3) ?
    C15 C9 C13 C8 . . . . -0.4(5) ?
    C11 C9 C13 C14 . . . . -0.8(5) ?
    C15 C9 C13 C14 . . . . 179.6(3) ?
    C7 C8 C13 C9 . . . . 178.7(3) ?
    C7 C8 C13 C14 . . . . -1.3(5) ?
    C12 N10 C14 C5 . . . . 179.8(3) ?
    C26 N10 C14 C5 . . . . -0.5(5) ?
    C12 N10 C14 C13 . . . . 0.5(4) ?
    C26 N10 C14 C13 . . . . -179.8(3) ?
    C6 C5 C14 N10 . . . . -179.2(4) ?
    C6 C5 C14 C13 . . . . 0.2(5) ?
    C9 C13 C14 N10 . . . . -0.3(4) ?
    C8 C13 C14 N10 . . . . 179.7(3) ?
    C9 C13 C14 C5 . . . . -179.6(3) ?
    C8 C13 C14 C5 . . . . 0.4(5) ?
    C13 C9 C15 O17 . . . . 105.8(4) ?
    C11 C9 C15 O17 . . . . -73.8(5) ?
    C13 C9 C15 O16 . . . . -74.9(4) ?
    C11 C9 C15 O16 . . . . 105.5(3) ?
    O17 C15 O16 C18 . . . . 1.2(6) ?
    C9 C15 O16 C18 . . . . -178.1(3) ?
    C15 O16 C18 C23 . . . . -95.3(4) ?
    C15 O16 C18 C19 . . . . 91.0(4) ?
    C23 C18 C19 C20 . . . . -1.3(5) ?
    O16 C18 C19 C20 . . . . 172.0(3) ?
    C23 C18 C19 C24 . . . . 178.8(3) ?
    O16 C18 C19 C24 . . . . -7.9(5) ?
    C18 C19 C20 C21 . . . . 1.1(5) ?
    C24 C19 C20 C21 . . . . -178.9(3) ?
    C19 C20 C21 C22 . . . . 0.2(5) ?
    C20 C21 C22 C23 . . . . -1.4(5) ?
    C20 C21 C22 C25 . . . . 179.1(3) ?
    C19 C18 C23 C22 . . . . 0.1(5) ?
    O16 C18 C23 C22 . . . . -173.1(3) ?
    C21 C22 C23 C18 . . . . 1.2(5) ?
    C25 C22 C23 C18 . . . . -179.3(3) ?
    O28 S27 C31 F34 . . . . 67.3(6) ?
    O29 S27 C31 F34 . . . . -57.8(6) ?
    O30 S27 C31 F34 . . . . -177.1(6) ?
    O28 S27 C31 F33 . . . . -60.5(6) ?
    O29 S27 C31 F33 . . . . 174.5(5) ?
    O30 S27 C31 F33 . . . . 55.1(6) ?
    O28 S27 C31 F32 . . . . -178.2(5) ?
    O29 S27 C31 F32 . . . . 56.7(5) ?
    O30 S27 C31 F32 . . . . -62.6(5) ?
loop_
    _geom_hbond_atom_site_label_D
    _geom_hbond_atom_site_label_H
    _geom_hbond_atom_site_label_A
    _geom_hbond_site_symmetry_D
    _geom_hbond_site_symmetry_H
    _geom_hbond_site_symmetry_A
    _geom_hbond_distance_DH
    _geom_hbond_distance_HA
    _geom_hbond_distance_DA
    _geom_hbond_angle_DHA
    _geom_hbond_publ_flag
    C4 H4 O29 1_555 1_555 5_666 0.93 2.59 3.257(5) 129 y
    C5 H5 O30 1_555 1_555 1_555 0.93 2.58 3.466(5) 160 y
    C6 H6 O28 1_555 1_555 1_555 0.93 2.52 3.303(5) 142 y
    C7 H7 O29 1_555 1_555 4_645 0.93 2.39 3.188(5) 144 y
    C20 H20 Cg2 1_555 1_555 7_645 0.93 2.81 3.439(4) 126 y
    C25 H25B O28 1_555 1_555 4_645 0.96 2.49 3.289(5) 141 y
    C26 H26A O30 1_555 1_555 5_666 0.96 2.47 3.314(5) 146 y
_iucr_refine_instructions_details
;
TITL DT060311 in Pbca
REM Pbca
CELL 0.71073  12.360391  17.340885  21.100962  90.0000  90.0000  90.0000
ZERR   8.00   0.001696   0.002979   0.002831   0.0000   0.0000   0.0000
LATT  1
SYMM -x+1/2,-y, z+1/2
SYMM -x, y+1/2,-z+1/2
SYMM  x+1/2,-y+1/2,-z
SFAC C H O S F N
UNIT 192.00 160.00 40.00 8.00 24.00 8.00
L.S. 999
omit -2 50.1
acta 50.1
BOND $H
FMAP 2
PLAN 20
LIST 4
CONF
HTAB 2
WPDB -2
WGHT    0.090100    0.272800
FVAR       1.28103
C1    1    0.720346    0.148458    0.595252    11.00000    0.08361    0.06033 =
         0.06362    0.00609   -0.00456    0.00015
AFIX  43
H1    2    0.745168    0.098144    0.590631    11.00000   -1.20000
AFIX   0
C2    1    0.729039    0.184310    0.652040    11.00000    0.11350    0.09228 =
         0.05571    0.00824   -0.01526    0.00007
AFIX  43
H2    2    0.759913    0.158669    0.686267    11.00000   -1.20000
AFIX   0
C3    1    0.691138    0.260775    0.659277    11.00000    0.10253    0.09684 =
         0.05792   -0.01673    0.00973   -0.00439
AFIX  43
H3    2    0.697725    0.284938    0.698435    11.00000   -1.20000
AFIX   0
C4    1    0.645548    0.299483    0.610497    11.00000    0.07426    0.07155 =
         0.06813   -0.01098    0.00920    0.00117
AFIX  43
H4    2    0.619723    0.349288    0.616697    11.00000   -1.20000
AFIX   0
C5    1    0.546164    0.312489    0.389289    11.00000    0.08528    0.03880 =
         0.07598    0.01412   -0.00239    0.00171
AFIX  43
H5    2    0.523526    0.363263    0.394341    11.00000   -1.20000
AFIX   0
C6    1    0.538260    0.278233    0.332053    11.00000    0.11481    0.06070 =
         0.06912    0.01646   -0.01875   -0.00030
AFIX  43
H6    2    0.510219    0.306062    0.298146    11.00000   -1.20000
AFIX   0
C7    1    0.571111    0.202054    0.322418    11.00000    0.10736    0.05875 =
         0.04981    0.00219   -0.00538   -0.00963
AFIX  43
H7    2    0.563747    0.179563    0.282640    11.00000   -1.20000
AFIX   0
C8    1    0.613239    0.161336    0.370448    11.00000    0.07567    0.04363 =
         0.06065   -0.00213    0.00648   -0.00468
AFIX  43
H8    2    0.636481    0.111086    0.363253    11.00000   -1.20000
AFIX   0
C9    1    0.664131    0.153308    0.483575    11.00000    0.04568    0.03861 =
         0.05795    0.00332    0.00550   -0.00283
N10   6    0.596385    0.304309    0.500053    11.00000    0.05217    0.03771 =
         0.06108   -0.00244    0.00149   -0.00101
C11   1    0.673768    0.187083    0.542980    11.00000    0.05694    0.04497 =
         0.04871    0.00218    0.00117   -0.00604
C12   1    0.637023    0.265193    0.550978    11.00000    0.05076    0.04879 =
         0.05140   -0.00494    0.01179   -0.00532
C13   1    0.623083    0.193426    0.432122    11.00000    0.04968    0.03528 =
         0.05065    0.00346    0.00582   -0.00345
C14   1    0.588594    0.271660    0.441493    11.00000    0.05205    0.03841 =
         0.05733    0.00233    0.00168   -0.00642
C15   1    0.700391    0.070536    0.475132    11.00000    0.05371    0.04206 =
         0.05553    0.00393    0.00399    0.00077
O16   3    0.614312    0.024738    0.470793    11.00000    0.05038    0.03423 =
         0.08831    0.00112    0.00107    0.00210
O17   3    0.792096    0.050081    0.473409    11.00000    0.05178    0.05224 =
         0.12255   -0.00689    0.00450    0.00575
C18   1    0.628327   -0.056222    0.464592    11.00000    0.04667    0.03461 =
         0.06359    0.00450   -0.00078    0.00086
C19   1    0.631450   -0.099952    0.519641    11.00000    0.04477    0.04816 =
         0.06232    0.00535   -0.00064   -0.00014
C20   1    0.631081   -0.179649    0.509984    11.00000    0.04986    0.04672 =
         0.07243    0.02314   -0.00191   -0.00213
AFIX  43
H20   2    0.631771   -0.212093    0.545076    11.00000   -1.20000
AFIX   0
C21   1    0.629742   -0.211631    0.450784    11.00000    0.05140    0.03788 =
         0.07642    0.00494   -0.00220   -0.00139
AFIX  43
H21   2    0.629365   -0.265038    0.446771    11.00000   -1.20000
AFIX   0
C22   1    0.628936   -0.166739    0.396886    11.00000    0.05812    0.04383 =
         0.06055    0.00309   -0.00294    0.00235
C23   1    0.627176   -0.086836    0.405032    11.00000    0.06117    0.04232 =
         0.06248    0.01396   -0.00096    0.00268
AFIX  43
H23   2    0.625221   -0.054509    0.369883    11.00000   -1.20000
AFIX   0
C24   1    0.634789   -0.064886    0.584338    11.00000    0.07545    0.07082 =
         0.06351    0.00329    0.00095   -0.00100
AFIX 137
H24A  2    0.584052   -0.023055    0.586532    11.00000   -1.50000
H24B  2    0.706318   -0.045880    0.592722    11.00000   -1.50000
H24C  2    0.616140   -0.103205    0.615303    11.00000   -1.50000
AFIX   0
C25   1    0.629043   -0.202205    0.331905    11.00000    0.11691    0.06383 =
         0.07315   -0.00431   -0.00763    0.00379
AFIX 137
H25A  2    0.700567   -0.199462    0.314314    11.00000   -1.50000
H25B  2    0.579632   -0.174637    0.305094    11.00000   -1.50000
H25C  2    0.607000   -0.255172    0.334795    11.00000   -1.50000
AFIX   0
C26   1    0.559241    0.385903    0.507696    11.00000    0.08662    0.03995 =
         0.09152   -0.01255    0.00118    0.01053
AFIX 137
H26A  2    0.562252    0.400018    0.551653    11.00000   -1.50000
H26B  2    0.486213    0.390607    0.492697    11.00000   -1.50000
H26C  2    0.605424    0.419435    0.483643    11.00000   -1.50000
AFIX   0
S27   4    0.442453    0.503905    0.303011    11.00000    0.10495    0.04428 =
         0.07282   -0.00281   -0.00339    0.00842
O28   3    0.425394    0.434313    0.271490    11.00000    0.17224    0.08010 =
         0.14060   -0.04050   -0.02592    0.00341
O29   3    0.389966    0.570189    0.280263    11.00000    0.13979    0.08025 =
         0.15173    0.03359   -0.00270    0.02681
O30   3    0.431955    0.493591    0.370512    11.00000    0.16599    0.11173 =
         0.07076    0.00742    0.02020    0.00695
C31   1    0.583218    0.522261    0.292014    11.00000    0.12971    0.10173 =
         0.10769    0.02880    0.00691   -0.00671
F32   5    0.610060    0.587630    0.322280    11.00000    0.18675    0.14336 =
         0.32279    0.02623   -0.04819   -0.07533
F33   5    0.645790    0.470720    0.314829    11.00000    0.10951    0.18609 =
         0.22684    0.09092    0.00544    0.03843
F34   5    0.609366    0.536428    0.235307    11.00000    0.16735    0.35676 =
         0.13859    0.11079    0.05873    0.02541
HKLF 4
REM  DT060311 in Pbca
REM R1 =  0.0606 for   2050 Fo > 4sig(Fo)  and  0.1370 for all   4000 data
REM    310 parameters refined using      0 restraints
END
WGHT      0.0901      0.2728
REM Highest difference peak  0.359,  deepest hole -0.227,  1-sigma level  0.045
Q1    1   0.4142  0.5125  0.2269  11.00000  0.05    0.36
Q2    1   0.4288  0.4402  0.3305  11.00000  0.05    0.29
Q3    1   0.6014  0.4325  0.2609  11.00000  0.05    0.27
Q4    1   0.4552  0.5885  0.3186  11.00000  0.05    0.22
Q5    1   0.6386 -0.1609  0.2845  11.00000  0.05    0.19
Q6    1   0.6841 -0.2524  0.3364  11.00000  0.05    0.18
Q7    1   0.5315  0.5147  0.2100  11.00000  0.05    0.17
Q8    1   0.6381  0.4132  0.5348  11.00000  0.05    0.16
Q9    1   0.7796  0.0892  0.5824  11.00000  0.05    0.16
Q10   1   0.6551  0.5411  0.3337  11.00000  0.05    0.15
Q11   1   0.6327  0.4659  0.3317  11.00000  0.05    0.15
Q12   1   0.6385 -0.0777  0.4917  11.00000  0.05    0.15
Q13   1   0.5444 -0.2129  0.3342  11.00000  0.05    0.14
Q14   1   0.4833  0.5504  0.3583  11.00000  0.05    0.14
Q15   1   0.5986  0.5702  0.2678  11.00000  0.05    0.14
Q16   1   0.3814  0.5456  0.3432  11.00000  0.05    0.13
Q17   1   0.7237  0.3224  0.7219  11.00000  0.05    0.12
Q18   1   0.6362 -0.0698  0.5428  11.00000  0.05    0.12
Q19   1   0.5668  0.5322  0.3201  11.00000  0.05    0.12
Q20   1   0.5895  0.5982  0.3400  11.00000  0.05    0.12
;
