# Supplementary material for: 9-(2,5-Dimethyl­phen­oxy­carbon­yl)-10-methyl­acridinium trifluoro­methane­sulfonate
Source: Acta Crystallogr Sect E Struct Rep Online. 2011 Nov 5;67(Pt 12):o3205–6. doi: 10.1107/S1600536811045090 (PMC3238871; doi:10.1107/S1600536811045090)
Supplement: Supplementary file 2 [file e-67-o3205-Isup2.hkl]

# 
# h,k,l, Fc-squared, Fo-squared, sigma(Fo-squared) and status flag 
# 
data_I
_shelx_title ' DT060311 in Pbca' 
_shelx_refln_list_code          4 
_shelx_F_calc_maximum      540.13 
_exptl_crystal_F_000      2032.00 
_reflns_d_resolution_high  0.8393 
 
loop_ 
 _symmetry_equiv_pos_as_xyz 
 'x, y, z' 
 '-x+1/2, -y, z+1/2' 
 '-x, y+1/2, -z+1/2' 
 'x+1/2, -y+1/2, -z' 
 '-x, -y, -z' 
 'x-1/2, y, -z-1/2' 
 'x, -y-1/2, z-1/2' 
 '-x-1/2, y-1/2, z' 
 
_cell_length_a    12.3604 
_cell_length_b    17.3409 
_cell_length_c    21.1010 
_cell_angle_alpha  90.000 
_cell_angle_beta   90.000 
_cell_angle_gamma  90.000 
 
_shelx_F_squared_multiplier     1.000 
 
loop_ 
 _refln_index_h 
 _refln_index_k 
 _refln_index_l 
 _refln_F_squared_calc 
 _refln_F_squared_meas 
 _refln_F_squared_sigma 
 _refln_observed_status 
   4   0   0   291735.50   285264.88   3349.68 o 
   6   0   0     9204.25     8771.10    184.36 o 
   8   0   0     4275.52     4615.77    188.50 o 
  10   0   0       87.99       49.26     34.59 o 
  12   0   0     2733.79     2691.21    161.20 o 
  14   0   0      122.34       84.17     64.46 o 
   2   1   0    27764.31    25860.88    211.60 o 
   4   1   0      508.27      644.23     28.96 o 
   6   1   0    10536.35    10244.76    217.56 o 
   8   1   0       96.33       89.27     19.18 o 
  10   1   0     1084.50     1111.86     65.13 o 
  12   1   0       80.95       74.83     27.60 o 
  14   1   0      264.74      216.89     56.63 o 
   2   2   0     9814.08    10656.01    112.34 o 
   4   2   0      809.57      764.75     30.34 o 
   6   2   0     4299.24     4723.87    101.58 o 
   8   2   0      747.82      771.43     50.90 o 
  10   2   0       24.56       58.46     25.85 o 
  12   2   0      198.19      201.10     35.57 o 
  14   2   0       10.79      -45.93     45.93 o 
   2   3   0    67984.89    61808.61    223.11 o 
   4   3   0     1349.15     1117.87     40.56 o 
   6   3   0      624.87      663.21     32.65 o 
   8   3   0      141.04      242.22     27.72 o 
  10   3   0      174.36      153.63     24.32 o 
  12   3   0       18.77        2.35     35.80 o 
  14   3   0        7.76      -34.82     52.40 o 
   0   4   0    62163.03    64587.94    432.10 o 
   2   4   0    12269.33    12990.81    107.65 o 
   4   4   0     3566.42     3733.91     64.41 o 
   6   4   0     1383.34     1656.75     48.32 o 
   8   4   0      791.83      737.28     35.31 o 
  10   4   0       10.89        9.24     18.44 o 
  12   4   0        6.69        1.36     42.07 o 
  14   4   0        1.54       39.82     51.59 o 
   2   5   0     7005.20     6638.87     76.53 o 
   4   5   0       67.46       85.52     15.85 o 
   6   5   0      581.14      777.79     31.98 o 
   8   5   0      191.39      226.11     22.99 o 
  10   5   0        7.42        7.49     18.19 o 
  12   5   0       38.82       73.16     41.49 o 
  14   5   0        5.33      -60.72     60.72 o 
   0   6   0     8559.33     8510.25    161.70 o 
   2   6   0     2925.80     2836.02     54.83 o 
   4   6   0      612.62      554.72     28.77 o 
   6   6   0      552.42      549.35     31.52 o 
   8   6   0      585.18      621.14     35.04 o 
  10   6   0      475.59      544.79     29.70 o 
  12   6   0       76.33       41.16     35.44 o 
  14   6   0       80.61       92.49     74.54 o 
   2   7   0     2401.97     2422.60     56.58 o 
   4   7   0       67.62       33.17     15.29 o 
   6   7   0     1205.55     1266.63     49.23 o 
   8   7   0       86.38       50.99     24.91 o 
  10   7   0        4.56       15.80      9.60 o 
  12   7   0       80.63       29.76     52.95 o 
   0   8   0    26638.59    29919.32    350.49 o 
   2   8   0     7352.07     7445.01    105.95 o 
   4   8   0    10211.81    11243.45    131.38 o 
   6   8   0      519.17      465.84     30.55 o 
   8   8   0     3011.27     3125.17    131.85 o 
  10   8   0      326.14      320.25     40.28 o 
  12   8   0      366.45      357.69     89.31 o 
   2   9   0     2980.86     3100.25     73.92 o 
   4   9   0      642.58      584.79     35.43 o 
   6   9   0     3710.20     4339.96     86.03 o 
   8   9   0      496.34      441.74     31.06 o 
  10   9   0      703.67      779.87     67.70 o 
  12   9   0       56.73      100.10     58.17 o 
   0  10   0    10267.62    10048.83    229.71 o 
   2  10   0    12399.57    13206.14    184.67 o 
   4  10   0     1107.09     1023.58     44.28 o 
   6  10   0     1898.76     1956.69     61.86 o 
   8  10   0      133.74      150.10     20.16 o 
  10  10   0      341.97      322.28     69.71 o 
  12  10   0        0.12       15.74     53.35 o 
   2  11   0     2260.05     2385.88     83.60 o 
   4  11   0     2485.33     2433.34     71.23 o 
   6  11   0       70.57       69.10     18.25 o 
   8  11   0       60.32       63.49     16.38 o 
  10  11   0       46.08       61.73     34.81 o 
  12  11   0        3.61        5.73     56.08 o 
   0  12   0     2015.97     2042.55    104.17 o 
   2  12   0      322.20      282.56     33.18 o 
   4  12   0      113.52      152.75     29.36 o 
   6  12   0       61.86       69.00     16.35 o 
   8  12   0       77.77       98.50     15.80 o 
  10  12   0       49.88       21.61     35.34 o 
   2  13   0      267.33      279.46     34.84 o 
   4  13   0       73.79       35.69     35.04 o 
   6  13   0       33.50       -5.54     26.64 o 
   8  13   0        4.20       77.92     29.51 o 
  10  13   0       15.33        9.34     40.34 o 
   0  14   0     1765.24     1834.42    131.67 o 
   2  14   0      526.46      516.28     47.03 o 
   4  14   0       12.69        4.35     32.41 o 
   6  14   0      110.49      170.90     38.29 o 
   8  14   0      288.66      406.45     70.85 o 
  10  14   0        9.76       19.99     39.03 o 
   2  15   0       97.87       92.88     30.55 o 
   4  15   0       60.71       51.58     36.84 o 
   6  15   0       75.96       71.12     29.44 o 
   8  15   0       31.90      -20.71     44.40 o 
  10  15   0       19.86       97.51     53.77 o 
   0  16   0     1375.48     1235.65    114.89 o 
   2  16   0      297.09      299.14     41.42 o 
   4  16   0      136.76      151.03     44.16 o 
   6  16   0       49.79      128.11     63.25 o 
   8  16   0      487.68      623.78     88.35 o 
   2  17   0     1001.91      893.06     94.09 o 
   4  17   0       23.72       -8.82     36.40 o 
   6  17   0        1.45      -27.57     58.87 o 
   8  17   0        5.76      -56.82     56.82 o 
   0  18   0      266.34      477.23    110.47 o 
   2  18   0      263.20      242.51     58.00 o 
   4  18   0       50.91       74.10     58.34 o 
   6  18   0       37.34      -11.28     59.73 o 
   2  19   0       15.95      102.04     96.06 o 
   4  19   0       90.45       -1.30     57.44 o 
   0  20   0      418.62      357.74    131.18 o 
   2  20   0        3.75      124.93     68.82 o 
   2   1   1     4082.01     3863.45     60.89 o 
   3   1   1    43489.01    44045.90    181.17 o 
   4   1   1    16448.83    16383.29     93.31 o 
   5   1   1     2352.02     2497.41     45.08 o 
   6   1   1     1381.17     1461.78     38.10 o 
   7   1   1     9092.15     9522.13    108.42 o 
   8   1   1        0.87       -1.33     11.56 o 
   9   1   1     1682.82     1578.68     43.12 o 
  10   1   1       36.32       81.08     21.10 o 
  11   1   1      275.38      335.27     28.62 o 
  12   1   1       12.76        1.46     18.45 o 
  13   1   1      185.95      269.66     41.62 o 
  14   1   1       64.83       84.20     29.39 o 
   2   2   1     1061.73     1124.89     29.91 o 
   3   2   1    48796.82    48036.82    256.17 o 
   4   2   1     9239.27     7776.52     86.32 o 
   5   2   1     2576.23     2668.01     44.20 o 
   6   2   1      205.70      184.65     15.94 o 
   7   2   1     1580.08     1604.26     44.68 o 
   8   2   1       21.90       30.42     11.77 o 
   9   2   1     2472.54     2743.13     58.33 o 
  10   2   1      132.88      153.66     19.25 o 
  11   2   1        0.03       11.71     17.27 o 
  12   2   1        2.07       -6.33     18.94 o 
  13   2   1      289.56      289.37     36.92 o 
  14   2   1        1.05        0.69     27.39 o 
   1   3   1     5603.68     5780.18     60.87 o 
   2   3   1     7949.26     8467.41     91.82 o 
   3   3   1    19838.35    20979.24    113.91 o 
   4   3   1     9412.16     9533.99     74.88 o 
   5   3   1     1475.87     1594.53     30.64 o 
   6   3   1    15097.60    15518.09    105.87 o 
   7   3   1      194.66      213.03     16.90 o 
   8   3   1        2.48       31.81     10.83 o 
   9   3   1       49.36       48.10      9.90 o 
  10   3   1      173.37      234.99     21.28 o 
  11   3   1      312.28      325.00     27.31 o 
  12   3   1       16.54      -15.00     22.25 o 
  13   3   1        6.38      -16.35     28.56 o 
  14   3   1        0.20       21.40     28.33 o 
   0   4   1    19330.25    18105.89    179.59 o 
   1   4   1     1694.79     1565.55     33.53 o 
   2   4   1      222.58      187.57     16.99 o 
   3   4   1     1299.43     1278.42     32.02 o 
   4   4   1       16.96       28.18      9.85 o 
   5   4   1     1218.98     1350.58     28.83 o 
   6   4   1      243.35      216.50     14.13 o 
   7   4   1       66.68       75.74      9.38 o 
   8   4   1       87.83       94.28     14.57 o 
   9   4   1      558.84      607.67     27.50 o 
  10   4   1       36.87       12.53     14.97 o 
  11   4   1      413.51      410.50     31.03 o 
  12   4   1       23.62       41.74     28.24 o 
  13   4   1       24.20      -10.92     28.16 o 
  14   4   1        2.70       -4.75     33.25 o 
   1   5   1      771.67      653.79     21.78 o 
   2   5   1     8437.12     8244.20     76.52 o 
   3   5   1     1091.18     1107.47     27.27 o 
   4   5   1     2790.37     2834.02     44.64 o 
   5   5   1      139.96      130.14     14.35 o 
   6   5   1       15.57       28.30      9.14 o 
   7   5   1      486.94      538.74     19.20 o 
   8   5   1       11.58       15.20      8.73 o 
   9   5   1      161.09      145.05     15.90 o 
  10   5   1        0.74        9.50     16.19 o 
  11   5   1        0.64       -7.94     15.58 o 
  12   5   1       73.72       59.80     29.46 o 
  13   5   1       43.50       19.28     28.95 o 
  14   5   1       53.61       88.61     40.51 o 
   0   6   1        1.13       17.16     16.36 o 
   1   6   1     1362.66     1232.06     31.38 o 
   2   6   1      532.38      584.33     21.15 o 
   3   6   1     5092.12     5091.40     62.60 o 
   4   6   1       90.47       99.59     11.62 o 
   5   6   1     2057.11     2162.58     44.55 o 
   6   6   1       73.75       83.23     11.97 o 
   7   6   1      346.70      347.69     20.91 o 
   8   6   1        3.58       -6.38     11.13 o 
   9   6   1      722.91      690.81     40.07 o 
  10   6   1       39.37       39.77     11.83 o 
  11   6   1       94.96       55.44     16.56 o 
  12   6   1        5.36       -3.03     24.01 o 
  13   6   1        3.71        7.62     29.13 o 
  14   6   1        2.85       31.28     42.72 o 
   1   7   1      128.76       93.04     12.90 o 
   2   7   1      135.82      112.82     13.28 o 
   3   7   1       71.85       91.75     10.75 o 
   4   7   1     3523.38     3379.22     45.01 o 
   5   7   1       25.02       30.50      9.83 o 
   6   7   1     1608.24     1558.37     41.96 o 
   7   7   1      316.59      332.96     20.87 o 
   8   7   1      143.63      116.78     15.92 o 
   9   7   1       88.53      101.65     16.46 o 
  10   7   1       37.67       37.05     10.57 o 
  11   7   1      325.26      339.41     26.53 o 
  12   7   1        4.77       31.87     40.24 o 
  13   7   1       61.09       31.53     37.81 o 
   0   8   1       40.74      103.80     30.54 o 
   1   8   1    15126.81    16362.73    120.23 o 
   2   8   1     1674.55     1942.59     40.82 o 
   3   8   1     3958.33     4514.80     74.23 o 
   4   8   1       96.85       93.23      9.49 o 
   5   8   1      748.98      739.50     26.07 o 
   6   8   1      108.56      111.25     12.13 o 
   7   8   1      629.62      673.08     28.79 o 
   8   8   1        5.50       12.07     14.64 o 
   9   8   1       25.07       21.18     14.33 o 
  10   8   1        7.05       18.94     10.17 o 
  11   8   1       59.48       38.20     16.40 o 
  12   8   1        2.56       30.08     37.29 o 
  13   8   1        4.68      -36.44     52.67 o 
   1   9   1    10754.63    11824.69    107.95 o 
   2   9   1      206.95      238.08     17.26 o 
   3   9   1      736.05      841.87     33.42 o 
   4   9   1       41.43       37.34     10.29 o 
   5   9   1      748.44      728.17     24.91 o 
   6   9   1     1370.37     1411.52     33.19 o 
   7   9   1        6.47       11.88     14.30 o 
   8   9   1      102.23      113.01     15.77 o 
   9   9   1      147.20      129.57     18.84 o 
  10   9   1       19.44       43.39     14.98 o 
  11   9   1        9.23      -16.99     21.90 o 
  12   9   1      106.87      140.71     44.44 o 
  13   9   1        5.45      -44.25     49.46 o 
   0  10   1      124.36      171.09     24.99 o 
   1  10   1      324.39      318.83     21.17 o 
   2  10   1       17.60        1.53     13.82 o 
   3  10   1      608.51      634.23     27.24 o 
   4  10   1      432.01      376.59     23.45 o 
   5  10   1      280.16      325.17     20.14 o 
   6  10   1       54.81       44.67     14.15 o 
   7  10   1      903.51      800.81     30.68 o 
   8  10   1      131.25      155.94     16.47 o 
   9  10   1      294.32      306.23     22.05 o 
  10  10   1       33.04       28.97     30.63 o 
  11  10   1       67.71       96.82     32.24 o 
  12  10   1        4.67       48.24     46.69 o 
   1  11   1       57.33       85.57     16.68 o 
   2  11   1     1686.36     1752.61     48.76 o 
   3  11   1     2655.81     2756.22     53.51 o 
   4  11   1     2254.63     2180.07     51.86 o 
   5  11   1       90.25       87.36     14.75 o 
   6  11   1      264.04      256.39     19.78 o 
   7  11   1      224.53      264.53     24.47 o 
   8  11   1        0.84      -16.43     16.43 o 
   9  11   1      221.35      214.28     20.86 o 
  10  11   1        2.28       13.38     27.28 o 
  11  11   1       24.72       33.48     35.79 o 
  12  11   1       19.74       10.01     64.30 o 
   0  12   1      157.20      284.14     33.74 o 
   1  12   1       14.22       -3.37     15.87 o 
   2  12   1     1164.08     1276.62     43.04 o 
   3  12   1      495.53      505.63     27.39 o 
   4  12   1       16.78       19.15     15.03 o 
   5  12   1      419.84      405.36     25.12 o 
   6  12   1      439.71      400.99     25.02 o 
   7  12   1      542.79      519.79     31.22 o 
   8  12   1       33.80       24.69     18.01 o 
   9  12   1       55.92       77.92     24.60 o 
  10  12   1        0.30      -36.53     36.53 o 
  11  12   1        9.64       -8.30     39.03 o 
   1  13   1       98.93       97.65     18.45 o 
   2  13   1     1345.94     1514.32     47.81 o 
   3  13   1        4.80       16.77     17.04 o 
   4  13   1      834.97      942.73     44.38 o 
   5  13   1      586.66      617.86     30.80 o 
   6  13   1      364.47      347.40     26.97 o 
   7  13   1      173.64      163.48     22.56 o 
   8  13   1        6.91        9.75     21.37 o 
   9  13   1        0.88      -24.02     28.91 o 
  10  13   1       16.26       48.18     34.92 o 
  11  13   1        1.40       47.69     46.15 o 
   0  14   1      243.09      233.96     39.27 o 
   1  14   1        2.80       -0.47     20.45 o 
   2  14   1      118.01      127.49     21.66 o 
   3  14   1      401.47      442.35     30.88 o 
   4  14   1        0.10        4.12     18.38 o 
   5  14   1        0.00      -16.98     16.98 o 
   6  14   1       13.32       23.59     21.05 o 
   7  14   1       67.31       76.15     22.19 o 
   8  14   1       14.42       23.36     19.33 o 
   9  14   1        5.96        3.31     30.22 o 
  10  14   1        0.89      -25.84     35.48 o 
   1  15   1      148.94      107.89     24.94 o 
   2  15   1     1235.40     1416.11     54.54 o 
   3  15   1       52.35       54.53     20.26 o 
   4  15   1     1375.64     1489.40     59.00 o 
   5  15   1      202.79      238.38     28.59 o 
   6  15   1      177.67      168.67     26.42 o 
   7  15   1        9.96       58.22     31.40 o 
   8  15   1        4.32       16.14     33.48 o 
   9  15   1        0.34       30.51     34.25 o 
  10  15   1       39.11       41.19     34.01 o 
   0  16   1      230.87      122.45     44.22 o 
   1  16   1      262.53      204.58     36.75 o 
   2  16   1      225.32      192.38     30.49 o 
   3  16   1      309.72      232.72     28.42 o 
   4  16   1        2.95       -6.69     21.44 o 
   5  16   1       53.00       41.69     34.72 o 
   6  16   1       43.81       12.34     34.42 o 
   7  16   1       32.87        8.55     33.95 o 
   8  16   1       13.11      -14.95     40.69 o 
   9  16   1       20.73       -1.86     33.67 o 
   1  17   1      765.74      709.72     54.74 o 
   2  17   1       68.70      103.81     32.07 o 
   3  17   1       13.96       33.38     32.38 o 
   4  17   1      230.83      282.33     43.00 o 
   5  17   1       35.92       22.81     43.22 o 
   6  17   1      174.30      219.12     39.18 o 
   7  17   1       51.89       39.26     36.07 o 
   8  17   1        0.01       30.92     42.70 o 
   0  18   1       66.83       82.69     42.03 o 
   1  18   1       13.84      -10.34     30.81 o 
   2  18   1        0.12      -36.41     36.41 o 
   3  18   1       27.57       57.29     38.52 o 
   4  18   1        5.51      -13.24     49.17 o 
   5  18   1       55.03      111.90     36.05 o 
   6  18   1        6.13       80.08     47.39 o 
   7  18   1       16.74       65.72     37.46 o 
   1  19   1        8.14        9.58     40.51 o 
   2  19   1      313.90      301.76     44.93 o 
   3  19   1       16.38       60.85     39.91 o 
   4  19   1      285.90      330.92     54.26 o 
   5  19   1       75.38       93.43     42.00 o 
   0  20   1      111.34      -82.83     82.83 o 
   1  20   1        5.54       36.91     45.97 o 
   2  20   1       37.72       21.51     49.10 o 
   3  20   1        1.17      -47.89     47.89 o 
   2   0   2    40481.30    41527.80    468.98 o 
   3   0   2    35920.25    36743.14    376.66 o 
   4   0   2    14860.36    16295.51    204.23 o 
   5   0   2     7892.04     8114.18    130.13 o 
   6   0   2     5664.44     6314.42    136.34 o 
   7   0   2     2768.36     2971.21     81.95 o 
   8   0   2     4081.85     4293.39    126.71 o 
   9   0   2      388.29      386.93     29.09 o 
  10   0   2      381.49      361.33     30.13 o 
  11   0   2      833.65      902.08     62.38 o 
  12   0   2      760.63      782.92     60.40 o 
  13   0   2        6.40        6.04     34.79 o 
  14   0   2       19.97        8.63     39.86 o 
   2   1   2     7157.97     6177.51     90.58 o 
   3   1   2    34960.79    33336.76    171.59 o 
   4   1   2      765.80      626.21     22.64 o 
   5   1   2     1256.43     1379.01     31.11 o 
   6   1   2       41.70       31.90     11.85 o 
   7   1   2      726.10      820.80     34.77 o 
   8   1   2      239.22      219.69     18.75 o 
   9   1   2      166.21      150.37     14.57 o 
  10   1   2      912.49     1022.70     38.54 o 
  11   1   2      167.63      154.89     22.15 o 
  12   1   2       93.44       70.76     19.93 o 
  13   1   2       12.02       50.51     25.82 o 
  14   1   2      195.68      130.54     33.92 o 
   1   2   2      652.88      731.06     25.34 o 
   2   2   2    18623.21    20507.32    167.47 o 
   3   2   2    50717.60    48929.23    214.42 o 
   4   2   2    25437.29    25614.91    165.01 o 
   5   2   2    14235.29    13767.86    100.43 o 
   6   2   2     1331.40     1609.80     38.70 o 
   7   2   2        0.05       15.93     14.42 o 
   8   2   2        0.61        4.56     11.65 o 
   9   2   2       15.62      -12.03     12.03 o 
  10   2   2      618.94      545.29     28.22 o 
  11   2   2       24.99        5.19     15.54 o 
  12   2   2      237.16      240.05     26.21 o 
  13   2   2        2.53       -2.27     25.01 o 
  14   2   2        0.02        0.25     38.05 o 
   1   3   2     1345.92     1314.33     30.73 o 
   2   3   2     1386.63     1802.59     35.90 o 
   3   3   2    10251.39    10044.56     76.79 o 
   4   3   2     3517.70     3183.28     44.66 o 
   5   3   2     1178.29     1139.52     25.95 o 
   6   3   2     4329.97     4255.40     58.12 o 
   7   3   2     1411.50     1351.61     38.37 o 
   8   3   2       14.63       22.67     12.37 o 
   9   3   2       51.80       72.67     14.83 o 
  10   3   2      413.76      448.38     23.15 o 
  11   3   2       18.03       36.32     16.80 o 
  12   3   2       15.99       -3.54     16.38 o 
  13   3   2        4.02      -29.10     33.22 o 
  14   3   2        1.25       25.85     42.67 o 
   0   4   2    25574.71    27493.59    245.80 o 
   1   4   2      473.28      347.31     20.97 o 
   2   4   2     3675.76     3981.44     48.75 o 
   3   4   2     4509.75     4165.25     50.39 o 
   4   4   2     1033.61      975.76     28.21 o 
   5   4   2      155.45      108.74     12.02 o 
   6   4   2       85.45       80.49     10.65 o 
   7   4   2      386.95      351.03     18.72 o 
   8   4   2     2125.34     2213.53     45.67 o 
   9   4   2        2.62       13.88     12.35 o 
  10   4   2      877.52      885.02     34.05 o 
  11   4   2       30.20       48.72     17.93 o 
  12   4   2        3.16       45.59     20.66 o 
  13   4   2       25.40       32.98     27.52 o 
  14   4   2        7.54      -21.49     39.47 o 
   1   5   2       49.79       75.80     12.46 o 
   2   5   2      324.30      443.89     20.11 o 
   3   5   2      230.56      212.47     14.99 o 
   4   5   2     5707.36     5875.29     68.67 o 
   5   5   2       43.35       37.24     10.97 o 
   6   5   2     1155.29     1060.35     35.02 o 
   7   5   2      215.06      221.77     17.73 o 
   8   5   2      499.64      522.27     25.77 o 
   9   5   2        0.19       -4.62     11.66 o 
  10   5   2        0.94        4.62     11.79 o 
  11   5   2        3.71        7.49     12.72 o 
  12   5   2       40.80       25.06     23.79 o 
  13   5   2       25.24       12.48     34.74 o 
  14   5   2        0.54       19.87     35.68 o 
   0   6   2      831.63      993.00     47.88 o 
   1   6   2      217.53      169.19     13.52 o 
   2   6   2      522.09      514.40     22.41 o 
   3   6   2       14.22       64.64     12.11 o 
   4   6   2     1936.60     1889.91     43.78 o 
   5   6   2     5437.05     5686.57     76.63 o 
   6   6   2      250.83      257.02     19.08 o 
   7   6   2      148.99      150.75     15.80 o 
   8   6   2      526.24      518.66     25.40 o 
   9   6   2      272.65      320.33     23.60 o 
  10   6   2      130.81      132.82     25.72 o 
  11   6   2       51.16       70.26     17.89 o 
  12   6   2      123.10      160.64     34.15 o 
  13   6   2        0.35       26.23     29.44 o 
  14   6   2      131.94      163.67     56.62 o 
   1   7   2     2846.51     3051.03     51.01 o 
   2   7   2      362.70      350.93     18.28 o 
   3   7   2       13.33        8.39     11.38 o 
   4   7   2       11.40       10.61     12.12 o 
   5   7   2     1338.54     1396.63     41.90 o 
   6   7   2      788.57      714.73     31.01 o 
   7   7   2       42.27       27.86     12.06 o 
   8   7   2       15.20       14.33     13.62 o 
   9   7   2        4.42      -14.51     14.51 o 
  10   7   2       56.63       54.17     17.18 o 
  11   7   2        1.25      -15.87     15.87 o 
  12   7   2      211.86      248.77     48.11 o 
  13   7   2       32.37       56.43     42.34 o 
   0   8   2     6430.22     6632.37    115.20 o 
   1   8   2     2883.91     2929.89     53.82 o 
   2   8   2      873.44     1098.57     31.12 o 
   3   8   2     5606.29     5629.89     82.42 o 
   4   8   2       29.34        7.00     12.81 o 
   5   8   2     1113.34     1023.18     38.42 o 
   6   8   2      168.32      182.46     13.95 o 
   7   8   2       48.12       62.01     13.79 o 
   8   8   2      224.81      257.38     21.91 o 
   9   8   2        9.52       12.62     13.96 o 
  10   8   2       26.39       22.67     22.92 o 
  11   8   2       64.53       39.49     20.41 o 
  12   8   2      171.59      207.25     44.14 o 
  13   8   2      194.71      240.17     76.13 o 
   1   9   2      147.86      127.56     16.99 o 
   2   9   2      437.23      527.32     25.76 o 
   3   9   2     2335.48     2123.37     50.08 o 
   4   9   2      203.30      161.33     18.07 o 
   5   9   2      815.78      898.22     35.50 o 
   6   9   2     1659.59     1628.60     45.40 o 
   7   9   2      918.97      747.04     29.65 o 
   8   9   2       15.88       29.97     15.46 o 
   9   9   2       71.48       48.69     11.45 o 
  10   9   2      192.17      164.89     26.06 o 
  11   9   2       15.75       23.75     26.52 o 
  12   9   2       44.11       84.33     40.51 o 
  13   9   2        1.37      -38.98     58.46 o 
   0  10   2      935.23      738.36     40.72 o 
   1  10   2        2.01       30.02     15.04 o 
   2  10   2       74.63       44.46     12.89 o 
   3  10   2      132.74       66.71     14.25 o 
   4  10   2     1476.39     1727.41     46.53 o 
   5  10   2      186.30      176.11     16.15 o 
   6  10   2        0.29       -8.31     16.05 o 
   7  10   2      127.15      151.84     18.80 o 
   8  10   2      797.08      908.99     41.31 o 
   9  10   2       22.38       26.57     11.12 o 
  10  10   2       31.03       35.32     23.02 o 
  11  10   2       49.60       73.15     41.53 o 
  12  10   2        0.58      -43.29     43.29 o 
   1  11   2      154.01      174.35     19.59 o 
   2  11   2     1009.88      996.26     37.22 o 
   3  11   2       20.62        5.33     12.87 o 
   4  11   2      566.17      597.97     30.41 o 
   5  11   2        2.99       18.32     17.33 o 
   6  11   2     1065.40     1087.21     43.01 o 
   7  11   2        2.44       -5.83     17.63 o 
   8  11   2      424.77      407.38     30.41 o 
   9  11   2       51.99       23.51     19.03 o 
  10  11   2       64.82       63.65     28.27 o 
  11  11   2       18.06       19.94     32.35 o 
  12  11   2       66.71      -31.39     71.84 o 
   0  12   2     2984.21     2985.11    105.14 o 
   1  12   2      333.21      341.82     27.34 o 
   2  12   2      828.34      883.12     35.69 o 
   3  12   2      527.57      532.54     28.90 o 
   4  12   2        0.78       -2.63     16.64 o 
   5  12   2     1295.44     1304.56     45.38 o 
   6  12   2      903.68      960.97     41.78 o 
   7  12   2      162.42      158.59     20.44 o 
   8  12   2      110.68       88.35     21.76 o 
   9  12   2       25.52       60.26     21.28 o 
  10  12   2        9.21       20.69     28.19 o 
  11  12   2       18.60        9.96     31.70 o 
   1  13   2       48.53       46.71     20.25 o 
   2  13   2      226.11      224.46     24.71 o 
   3  13   2      174.82      158.32     20.06 o 
   4  13   2       27.36       15.22     18.02 o 
   5  13   2       17.41       48.50     16.51 o 
   6  13   2      125.34      109.62     20.32 o 
   7  13   2       66.24       95.49     22.10 o 
   8  13   2       47.95       53.28     23.51 o 
   9  13   2       48.78       41.21     28.07 o 
  10  13   2       17.20      -35.13     35.13 o 
  11  13   2        4.69      -16.14     38.95 o 
   0  14   2     3040.92     2750.39    127.27 o 
   1  14   2       51.61      120.70     25.17 o 
   2  14   2     1419.10     1465.95     55.77 o 
   3  14   2      675.81      742.39     39.27 o 
   4  14   2      220.05      228.57     26.10 o 
   5  14   2      356.48      374.94     27.84 o 
   6  14   2      310.13      337.62     29.51 o 
   7  14   2        0.76       -3.23     21.80 o 
   8  14   2        9.44       12.12     29.07 o 
   9  14   2        0.00      -30.51     30.51 o 
  10  14   2       68.41       76.95     33.16 o 
   1  15   2       45.14       32.28     24.67 o 
   2  15   2       56.93       54.40     21.36 o 
   3  15   2       16.95        5.66     26.12 o 
   4  15   2      688.21      623.75     43.71 o 
   5  15   2       56.18       54.73     19.61 o 
   6  15   2      105.52       84.65     24.20 o 
   7  15   2       18.81        6.32     29.40 o 
   8  15   2      114.20      125.56     40.77 o 
   9  15   2        4.21       -0.60     29.70 o 
  10  15   2       38.23       80.29     33.90 o 
   0  16   2      313.12      292.01     55.76 o 
   1  16   2      494.17      510.01     38.18 o 
   2  16   2      208.96      199.87     31.51 o 
   3  16   2      853.23      985.89     50.04 o 
   4  16   2       37.79       33.26     23.63 o 
   5  16   2        0.90      -16.38     25.26 o 
   6  16   2       99.32      126.16     33.36 o 
   7  16   2        8.08       32.47     26.68 o 
   8  16   2        0.70       26.97     38.88 o 
   9  16   2        1.92       26.57     34.31 o 
   1  17   2        1.32       -4.46     30.08 o 
   2  17   2      415.90      352.69     40.86 o 
   3  17   2        8.52      -16.39     35.48 o 
   4  17   2      169.24      192.88     37.05 o 
   5  17   2        4.40       17.72     30.68 o 
   6  17   2       83.84       78.91     35.07 o 
   7  17   2        2.90       24.70     58.40 o 
   8  17   2       43.36      -19.66     35.53 o 
   0  18   2      186.11      166.61     50.77 o 
   1  18   2        0.17      -17.54     33.44 o 
   2  18   2      137.19      175.14     35.70 o 
   3  18   2      232.72      184.45     37.00 o 
   4  18   2        7.47      -30.30     30.30 o 
   5  18   2       78.92       76.46     37.78 o 
   6  18   2       31.41       -0.94     40.21 o 
   7  18   2        2.86      -23.97     37.44 o 
   1  19   2        0.10       48.40     35.18 o 
   2  19   2       93.20       68.53     36.08 o 
   3  19   2       46.54       13.59     30.29 o 
   4  19   2        0.84       25.99     45.72 o 
   5  19   2        2.35       22.25     37.56 o 
   0  20   2       34.63       32.33     53.36 o 
   1  20   2       18.35       63.34     37.37 o 
   2  20   2      126.74       64.77     37.58 o 
   3  20   2       40.53      126.72     41.56 o 
   1   1   3    70403.16    66492.00    380.70 o 
   2   1   3     6283.96     6172.69     59.44 o 
   3   1   3     7873.51     7390.57     70.88 o 
   4   1   3      266.14      332.28     17.02 o 
   5   1   3     7312.84     7422.02     72.70 o 
   6   1   3    10428.58    11025.60    106.54 o 
   7   1   3     1237.67     1269.60     39.28 o 
   8   1   3        9.17       -0.45     11.45 o 
   9   1   3      317.44      324.34     19.90 o 
  10   1   3      280.68      269.69     18.46 o 
  11   1   3      201.34      194.67     16.49 o 
  12   1   3       57.47       47.99     20.11 o 
  13   1   3       36.74      -15.18     24.74 o 
  14   1   3       28.09      -14.47     36.62 o 
   0   2   3     2070.14     1811.80    106.83 o 
   1   2   3      219.83      225.92     13.61 o 
   2   2   3        7.60       -7.95     12.52 o 
   3   2   3    13016.46    11948.72    108.94 o 
   4   2   3      257.13      264.85     12.25 o 
   5   2   3     1704.36     1676.75     34.89 o 
   6   2   3      415.66      487.83     21.12 o 
   7   2   3     4220.81     4632.04     65.65 o 
   8   2   3       25.19       30.10     11.96 o 
   9   2   3       64.21       24.79     14.47 o 
  10   2   3        0.64       -8.09     12.23 o 
  11   2   3        0.11       13.87     13.73 o 
  12   2   3        0.51       -5.50     17.80 o 
  13   2   3       40.18       42.48     24.46 o 
  14   2   3        4.00       -9.23     30.94 o 
   1   3   3    43236.90    42284.59    176.35 o 
   2   3   3      534.07      543.54     21.90 o 
   3   3   3      640.88      664.06     24.82 o 
   4   3   3       41.86       11.16     11.82 o 
   5   3   3    14001.66    14408.51    124.98 o 
   6   3   3     1476.52     1449.77     33.46 o 
   7   3   3     2608.54     2516.74     47.99 o 
   8   3   3      367.25      325.99     19.14 o 
   9   3   3       93.11       94.15     16.42 o 
  10   3   3      168.57      149.73     17.40 o 
  11   3   3        1.58       -8.55     12.36 o 
  12   3   3       63.61       59.66     20.71 o 
  13   3   3        5.99       -1.11     26.95 o 
  14   3   3       67.48        9.30     32.84 o 
   0   4   3     2382.68     2570.22     75.08 o 
   1   4   3     5189.20     5168.76     64.42 o 
   2   4   3      636.44      647.21     22.57 o 
   3   4   3      834.26      831.86     29.62 o 
   4   4   3     6192.80     6008.40     71.35 o 
   5   4   3      704.85      786.25     25.03 o 
   6   4   3        4.09       -9.44     12.71 o 
   7   4   3     2072.69     2045.43     48.46 o 
   8   4   3     1567.87     1465.63     38.15 o 
   9   4   3      545.77      459.04     25.33 o 
  10   4   3       11.77       33.16     16.65 o 
  11   4   3      496.24      477.18     26.96 o 
  12   4   3        1.12        5.51     20.53 o 
  13   4   3       20.88       39.27     40.45 o 
  14   4   3        2.41       57.45     35.37 o 
   1   5   3     8126.04     7410.33     77.17 o 
   2   5   3     5690.20     4883.38     61.10 o 
   3   5   3     2212.82     1896.09     39.50 o 
   4   5   3      263.00      338.95     17.19 o 
   5   5   3      997.79      976.77     27.24 o 
   6   5   3     7070.18     6866.54    125.56 o 
   7   5   3       33.53       46.63     12.13 o 
   8   5   3       18.83        4.54     14.64 o 
   9   5   3     1978.55     1964.36     54.97 o 
  10   5   3      635.39      592.46     37.87 o 
  11   5   3      252.43      261.01     24.36 o 
  12   5   3        0.41      -20.71     21.59 o 
  13   5   3        8.12       35.59     33.17 o 
  14   5   3       26.27       46.22     38.05 o 
   0   6   3       36.53       25.83     19.32 o 
   1   6   3     5743.57     5557.16     76.38 o 
   2   6   3     3265.96     3196.96     53.23 o 
   3   6   3       76.85       72.74     13.46 o 
   4   6   3      102.80       89.42     13.04 o 
   5   6   3       55.05       48.72      8.66 o 
   6   6   3      268.54      268.82     18.18 o 
   7   6   3      956.20      856.63     29.67 o 
   8   6   3      184.61      174.75     16.78 o 
   9   6   3       33.35        7.80     18.02 o 
  10   6   3       16.29       21.15     18.34 o 
  11   6   3      142.17      155.13     24.01 o 
  12   6   3       86.93       56.93     29.48 o 
  13   6   3       71.92       40.59     31.64 o 
   1   7   3     2080.08     1864.90     43.95 o 
   2   7   3      532.74      351.47     20.88 o 
   3   7   3      813.51      788.08     30.25 o 
   4   7   3     1262.02     1322.01     38.65 o 
   5   7   3      385.11      416.17     24.78 o 
   6   7   3        4.15       -8.78      8.78 o 
   7   7   3     1527.84     1444.92     39.08 o 
   8   7   3      239.36      206.26     18.00 o 
   9   7   3      444.04      435.63     32.82 o 
  10   7   3      309.67      317.74     28.77 o 
  11   7   3       80.46       59.60     21.62 o 
  12   7   3       86.19       82.93     33.59 o 
  13   7   3       82.83      139.96     49.52 o 
   0   8   3       10.54       16.19     21.23 o 
   1   8   3     3837.63     4034.74     67.03 o 
   2   8   3       12.54       17.60     11.39 o 
   3   8   3     3677.87     3782.65     68.58 o 
   4   8   3      581.96      563.94     30.37 o 
   5   8   3      695.13      908.07     37.79 o 
   6   8   3       85.76       64.73     15.59 o 
   7   8   3      205.00      258.25     16.79 o 
   8   8   3       32.94       46.59     11.23 o 
   9   8   3       11.97       17.07     12.82 o 
  10   8   3      120.86       96.91     22.01 o 
  11   8   3        7.50        5.51     22.77 o 
  12   8   3       16.49       88.08     45.48 o 
  13   8   3        4.85        6.38     43.66 o 
   1   9   3     1430.08     1075.30     36.07 o 
   2   9   3       78.01       30.97     14.28 o 
   3   9   3      657.05      730.34     32.86 o 
   4   9   3      401.71      500.07     28.71 o 
   5   9   3       82.76       99.67     13.09 o 
   6   9   3       40.40       40.08     14.94 o 
   7   9   3      932.82      958.71     37.53 o 
   8   9   3        0.50        4.97     11.78 o 
   9   9   3        2.30       13.86     10.55 o 
  10   9   3       33.78       27.32     17.48 o 
  11   9   3       36.73       19.83     20.63 o 
  12   9   3        3.68       -1.13     56.13 o 
  13   9   3        9.69       -2.43     60.89 o 
   0  10   3       45.04       28.50     19.57 o 
   1  10   3      400.24      438.56     25.99 o 
   2  10   3      206.65      243.95     20.58 o 
   3  10   3      310.47      358.58     24.10 o 
   4  10   3      274.95      279.70     20.26 o 
   5  10   3       49.94       53.30     16.02 o 
   6  10   3      233.79      254.39     22.59 o 
   7  10   3      337.23      358.28     25.99 o 
   8  10   3      196.85      200.54     21.81 o 
   9  10   3      216.75      233.57     23.15 o 
  10  10   3       36.74       43.20     15.65 o 
  11  10   3       63.72       49.79     39.38 o 
  12  10   3       23.67       54.13     49.60 o 
   1  11   3     2399.64     2353.18     58.57 o 
   2  11   3       24.98       10.05     14.91 o 
   3  11   3        1.88       -4.92     16.07 o 
   4  11   3      186.83      173.56     18.59 o 
   5  11   3       16.69       16.84     16.22 o 
   6  11   3      145.14      138.89     21.81 o 
   7  11   3      332.56      480.78     31.12 o 
   8  11   3      530.61      563.44     37.34 o 
   9  11   3       89.91      102.99     24.20 o 
  10  11   3       42.92       26.41     27.97 o 
  11  11   3       64.02       37.71     32.52 o 
  12  11   3       25.28       20.63     46.38 o 
   0  12   3      164.90      200.49     29.86 o 
   1  12   3      277.10      285.83     24.45 o 
   2  12   3       72.93       80.39     17.60 o 
   3  12   3      164.02      150.10     16.59 o 
   4  12   3      469.20      488.78     30.74 o 
   5  12   3      223.06      202.62     22.03 o 
   6  12   3      109.78       85.54     17.78 o 
   7  12   3       40.97       34.29     21.06 o 
   8  12   3      556.58      555.61     36.11 o 
   9  12   3      214.86      259.51     34.63 o 
  10  12   3       70.85       44.13     28.61 o 
  11  12   3        2.07       -2.48     36.80 o 
   1  13   3     2426.93     2337.35     65.71 o 
   2  13   3      175.24      188.88     22.85 o 
   3  13   3      203.91      229.15     21.42 o 
   4  13   3      802.23      776.63     39.69 o 
   5  13   3       70.66       61.40     18.24 o 
   6  13   3        0.65       -0.33     18.27 o 
   7  13   3     1581.70     1770.98     58.84 o 
   8  13   3      141.75      121.42     30.71 o 
   9  13   3      203.58      218.79     31.97 o 
  10  13   3        2.19      -24.92     26.82 o 
  11  13   3       25.97       24.24     52.95 o 
   0  14   3      460.66      570.69     54.92 o 
   1  14   3        9.72       22.92     23.26 o 
   2  14   3        8.69       21.35     21.35 o 
   3  14   3      456.65      464.78     29.11 o 
   4  14   3        1.82       -0.07     17.46 o 
   5  14   3       96.76       76.72     19.44 o 
   6  14   3      130.39      133.73     20.08 o 
   7  14   3        5.23      -12.01     25.32 o 
   8  14   3        0.58      -10.31     28.25 o 
   9  14   3        3.22        2.51     30.48 o 
  10  14   3       12.20       20.28     32.18 o 
   1  15   3      356.42      331.09     33.22 o 
   2  15   3      564.82      496.52     38.62 o 
   3  15   3       39.92       35.54     17.87 o 
   4  15   3      232.31      231.14     26.60 o 
   5  15   3        8.07       -9.75     20.74 o 
   6  15   3        4.40       -3.14     28.18 o 
   7  15   3       83.98       71.63     26.76 o 
   8  15   3       26.95       17.32     39.99 o 
   9  15   3       56.39       52.78     33.03 o 
   0  16   3       83.82       46.79     38.99 o 
   1  16   3      223.07      240.64     34.40 o 
   2  16   3        1.59      -30.21     30.60 o 
   3  16   3      391.60      419.75     33.34 o 
   4  16   3       46.20       11.22     20.83 o 
   5  16   3       87.36       49.37     32.69 o 
   6  16   3        0.16       -8.00     40.30 o 
   7  16   3        2.64       17.11     30.53 o 
   8  16   3        3.82      -47.86     47.86 o 
   9  16   3      114.69       93.36     34.32 o 
   1  17   3      161.30      181.52     31.26 o 
   2  17   3      710.83      709.18     50.53 o 
   3  17   3      116.11      135.82     38.17 o 
   4  17   3      173.55      203.81     35.50 o 
   5  17   3        6.25      -20.12     36.69 o 
   6  17   3       13.28       13.81     28.31 o 
   7  17   3       77.35       41.39     37.70 o 
   8  17   3        0.07      -20.04     63.94 o 
   0  18   3        9.88       42.91     43.04 o 
   1  18   3        6.39       46.75     33.28 o 
   2  18   3       71.82       59.80     33.87 o 
   3  18   3       41.64       26.07     29.95 o 
   4  18   3       15.00      -21.36     30.31 o 
   5  18   3       57.66       22.88     31.54 o 
   6  18   3        5.72       17.50     33.78 o 
   7  18   3        3.54      -23.98     38.11 o 
   1  19   3       17.72      -32.27     32.48 o 
   2  19   3        0.12       -7.26     39.85 o 
   3  19   3       51.00       71.64     31.90 o 
   4  19   3        4.39       61.75     36.41 o 
   5  19   3       15.92       39.40     37.66 o 
   0  20   3        0.04      -59.75     59.75 o 
   1  20   3        0.03       29.06     48.12 o 
   2  20   3        1.05       36.32     40.51 o 
   3  20   3        4.28      -22.35     40.23 o 
   0   0   4    20179.78    21680.92    252.53 o 
   1   0   4     3102.61     3025.19    134.70 o 
   2   0   4      602.83      790.79     40.57 o 
   3   0   4     1520.69     1544.50     46.86 o 
   4   0   4    10656.14    11882.43    150.36 o 
   5   0   4     4789.27     5660.28    104.74 o 
   6   0   4      357.39      367.19     27.95 o 
   7   0   4      541.15      467.11     36.69 o 
   8   0   4       99.18       67.01     20.38 o 
   9   0   4      622.48      651.36     40.11 o 
  10   0   4      463.06      549.51     38.50 o 
  11   0   4      514.85      515.00     39.00 o 
  12   0   4        6.76        5.21     27.67 o 
  13   0   4       54.78       73.29     40.91 o 
  14   0   4        0.27       24.00     45.11 o 
   1   1   4      181.57      169.92     18.01 o 
   2   1   4      373.98      359.80     19.42 o 
   3   1   4      516.68      457.49     20.13 o 
   4   1   4      198.34      175.88     16.48 o 
   5   1   4      460.82      420.40     18.26 o 
   6   1   4      545.57      517.00     20.12 o 
   7   1   4      319.64      318.57     21.71 o 
   8   1   4       42.67       38.23     11.65 o 
   9   1   4      193.04      172.74     17.78 o 
  10   1   4      618.93      679.17     30.03 o 
  11   1   4      211.13      193.76     19.83 o 
  12   1   4       79.28       67.11     20.27 o 
  13   1   4        3.95       29.32     24.30 o 
  14   1   4       62.90       40.52     32.03 o 
   0   2   4    53806.98    56767.39    831.29 o 
   1   2   4     2568.87     2214.73     43.82 o 
   2   2   4      196.37      138.68     15.92 o 
   3   2   4     8983.38     8260.43     74.64 o 
   4   2   4      132.27      151.63     12.29 o 
   5   2   4     5182.33     5173.52     55.99 o 
   6   2   4      375.37      380.73     18.91 o 
   7   2   4      641.25      859.78     28.16 o 
   8   2   4        1.16       17.40     10.20 o 
   9   2   4       22.56        3.07     13.52 o 
  10   2   4       65.18       65.59     14.76 o 
  11   2   4        0.56        0.55     17.87 o 
  12   2   4      355.69      341.21     32.00 o 
  13   2   4       91.41       99.49     29.25 o 
  14   2   4        2.17      -36.87     46.23 o 
   1   3   4     3312.04     2880.16     38.25 o 
   2   3   4     1809.09     1851.05     36.05 o 
   3   3   4        0.37       13.71      9.47 o 
   4   3   4       10.34        9.24     12.77 o 
   5   3   4      719.44      655.50     28.40 o 
   6   3   4       46.94       50.77      8.68 o 
   7   3   4      998.26      911.22     29.74 o 
   8   3   4      282.73      253.64     16.58 o 
   9   3   4       74.55       71.36     14.45 o 
  10   3   4        3.24        9.33     15.33 o 
  11   3   4       61.44       71.62     15.72 o 
  12   3   4        0.41       31.09     22.93 o 
  13   3   4        1.18        2.05     29.16 o 
  14   3   4        8.35      -39.76     39.76 o 
   0   4   4      282.24      405.45     34.05 o 
   1   4   4     3147.72     2876.39     49.44 o 
   2   4   4      503.66      477.39     18.05 o 
   3   4   4     3484.39     3139.43     49.31 o 
   4   4   4     1230.95     1248.12     35.35 o 
   5   4   4     4468.21     4218.48     66.11 o 
   6   4   4     1057.13     1190.20     44.73 o 
   7   4   4      149.16      178.17     16.00 o 
   8   4   4     1071.09     1107.99     35.76 o 
   9   4   4      463.38      439.49     22.77 o 
  10   4   4      253.97      252.57     21.14 o 
  11   4   4       34.20       45.57     20.35 o 
  12   4   4       91.95       99.97     20.40 o 
  13   4   4        9.01      -31.47     31.47 o 
  14   4   4        3.02       -0.18     37.74 o 
   1   5   4       46.87       61.52     16.09 o 
   2   5   4       18.90       37.26     11.96 o 
   3   5   4       14.48        7.83     13.47 o 
   4   5   4      126.19      187.96     16.25 o 
   5   5   4      109.74      102.05     14.96 o 
   6   5   4     1035.57     1003.30     41.81 o 
   7   5   4      854.59      859.40     37.88 o 
   8   5   4      184.31      186.61     20.38 o 
   9   5   4       44.93       48.32     18.62 o 
  10   5   4      353.01      322.84     32.46 o 
  11   5   4      309.31      314.52     34.52 o 
  12   5   4        7.68      -16.76     31.69 o 
  13   5   4        5.90       16.99     45.43 o 
  14   5   4       15.08       29.59     39.81 o 
   0   6   4     8202.97     7884.90    125.79 o 
   1   6   4       23.81       39.24     14.64 o 
   2   6   4       33.56       33.60     13.07 o 
   3   6   4     4949.31     4506.77     68.41 o 
   4   6   4       88.74       78.21     12.24 o 
   5   6   4     1009.72      878.44     29.25 o 
   6   6   4      633.65      731.46     34.34 o 
   7   6   4        0.97       13.39     14.16 o 
   8   6   4       16.09       42.83     16.55 o 
   9   6   4      814.90      795.19     43.82 o 
  10   6   4        7.80        0.22     18.18 o 
  11   6   4       54.38       78.59     26.03 o 
  12   6   4      177.25      128.23     34.73 o 
  13   6   4       90.68       47.88     38.90 o 
   1   7   4       12.40      -14.39     14.39 o 
   2   7   4      420.40      332.38     17.50 o 
   3   7   4     1090.64      998.91     35.91 o 
   4   7   4      465.27      360.20     21.65 o 
   5   7   4      341.46      356.56     21.02 o 
   6   7   4      619.88      617.78     34.25 o 
   7   7   4      142.14      195.08     19.88 o 
   8   7   4       42.99       64.23     20.96 o 
   9   7   4        6.75       22.42     18.16 o 
  10   7   4       83.23      113.87     22.26 o 
  11   7   4      166.50      129.94     24.37 o 
  12   7   4       94.46       89.75     29.31 o 
  13   7   4       17.82       -4.05     43.06 o 
   0   8   4     2595.53     2637.23     83.84 o 
   1   8   4       96.86      125.60     17.52 o 
   2   8   4      754.53      851.28     28.17 o 
   3   8   4     1960.54     1699.66     45.54 o 
   4   8   4      250.71      301.64     22.29 o 
   5   8   4      746.32      654.55     33.77 o 
   6   8   4       14.94       19.55     10.88 o 
   7   8   4      716.97      759.53     43.54 o 
   8   8   4       59.90       48.64     19.00 o 
   9   8   4      171.04      152.74     23.26 o 
  10   8   4      615.26      754.27     46.11 o 
  11   8   4      358.70      395.34     40.95 o 
  12   8   4        0.13       17.34     79.73 o 
  13   8   4       92.16       32.37     46.71 o 
   1   9   4       74.33       51.00     14.50 o 
   2   9   4        6.53       23.49     11.15 o 
   3   9   4     1071.11      906.27     34.59 o 
   4   9   4      289.77      261.74     21.83 o 
   5   9   4        9.66        9.41     10.15 o 
   6   9   4       53.79       45.21     12.18 o 
   7   9   4      214.67      195.15     20.18 o 
   8   9   4      842.67      872.20     46.77 o 
   9   9   4      251.95      220.99     19.73 o 
  10   9   4       34.66       28.14     17.14 o 
  11   9   4      173.77      260.69     37.00 o 
  12   9   4       81.62       98.08     48.75 o 
  13   9   4        0.07       66.77     50.85 o 
   0  10   4      517.95      479.91     39.37 o 
   1  10   4      165.44      180.57     18.87 o 
   2  10   4      174.54      182.19     16.98 o 
   3  10   4      735.94      658.00     30.17 o 
   4  10   4       40.99       18.60     13.35 o 
   5  10   4      918.57      812.11     35.82 o 
   6  10   4      310.22      282.43     23.19 o 
   7  10   4        4.24      -10.90     15.07 o 
   8  10   4       47.67       17.12     18.52 o 
   9  10   4      140.74      111.65     26.64 o 
  10  10   4       39.29       23.38     25.46 o 
  11  10   4        4.26       20.96     32.36 o 
  12  10   4        0.25      -97.37     97.37 o 
   1  11   4      219.13      216.18     20.06 o 
   2  11   4       62.19       71.81     14.05 o 
   3  11   4       49.56       67.97     13.91 o 
   4  11   4     1302.53     1360.15     46.88 o 
   5  11   4      399.63      393.28     28.55 o 
   6  11   4       58.90       61.84     17.86 o 
   7  11   4        1.59       24.13     14.60 o 
   8  11   4      575.30      598.23     33.92 o 
   9  11   4      199.77      217.07     29.28 o 
  10  11   4        2.38       -2.40     34.57 o 
  11  11   4       59.25       22.01     33.60 o 
  12  11   4       58.74       74.91     53.00 o 
   0  12   4      897.84      819.86     50.24 o 
   1  12   4      272.00      247.03     22.21 o 
   2  12   4       11.63       16.52     17.47 o 
   3  12   4     1638.85     1583.90     52.54 o 
   4  12   4      233.35      192.11     24.67 o 
   5  12   4     1357.87     1383.53     50.49 o 
   6  12   4      188.87      220.87     22.88 o 
   7  12   4      365.16      415.61     30.38 o 
   8  12   4      137.70      104.52     25.74 o 
   9  12   4       49.74       29.31     25.53 o 
  10  12   4       76.50       86.90     36.18 o 
  11  12   4      104.45      122.51     43.41 o 
   1  13   4     1219.51     1264.71     51.05 o 
   2  13   4      215.18      247.96     24.98 o 
   3  13   4       35.59       42.85     18.13 o 
   4  13   4       34.40       31.25     16.58 o 
   5  13   4       86.87       75.09     18.81 o 
   6  13   4        7.40       -0.32     20.24 o 
   7  13   4       94.38       97.76     19.65 o 
   8  13   4        1.31      -26.10     26.10 o 
   9  13   4       30.05       -6.16     31.29 o 
  10  13   4        7.35       93.09     43.69 o 
  11  13   4       67.14        7.34     44.08 o 
   0  14   4       14.99       58.75     35.23 o 
   1  14   4      419.70      497.89     37.88 o 
   2  14   4        0.03       -6.50     18.77 o 
   3  14   4     1187.51     1148.23     39.26 o 
   4  14   4       99.45       95.69     21.13 o 
   5  14   4       46.73       19.78     20.07 o 
   6  14   4        3.08       27.38     19.40 o 
   7  14   4       70.05       63.40     29.12 o 
   8  14   4      117.26      138.71     33.30 o 
   9  14   4       20.76        1.23     33.91 o 
  10  14   4        7.20       22.05     34.57 o 
   1  15   4      146.76      151.10     25.63 o 
   2  15   4      463.63      459.24     33.95 o 
   3  15   4       22.19        3.99     15.07 o 
   4  15   4       76.76       54.37     20.88 o 
   5  15   4        0.10       12.67     18.79 o 
   6  15   4       22.57       48.48     27.66 o 
   7  15   4       62.08      101.02     31.64 o 
   8  15   4        3.81       23.14     33.52 o 
   9  15   4       27.18       52.71     31.60 o 
   0  16   4      425.94      337.12     64.85 o 
   1  16   4       84.96      129.57     28.89 o 
   2  16   4        9.01       58.33     23.22 o 
   3  16   4      214.57      247.98     23.35 o 
   4  16   4       35.34       54.38     26.03 o 
   5  16   4      788.61      757.44     59.32 o 
   6  16   4       57.49       68.70     32.06 o 
   7  16   4       33.79       29.54     37.71 o 
   8  16   4        0.01      -34.66     34.66 o 
   9  16   4        0.83      -32.95     32.95 o 
   1  17   4      415.78      314.82     39.90 o 
   2  17   4      211.80      152.44     30.55 o 
   3  17   4       12.48       31.81     40.90 o 
   4  17   4        8.25       60.52     30.71 o 
   5  17   4        6.69       93.58     31.75 o 
   6  17   4       12.23       30.74     33.12 o 
   7  17   4        2.26       45.68     38.15 o 
   8  17   4      119.13      179.39     42.48 o 
   0  18   4       65.28       91.84     41.63 o 
   1  18   4      120.99      115.25     34.26 o 
   2  18   4        1.09       -0.21     35.06 o 
   3  18   4      109.27      162.53     34.68 o 
   4  18   4       58.04      126.50     37.31 o 
   5  18   4      117.49      110.64     39.10 o 
   6  18   4        6.07      -27.49     31.70 o 
   1  19   4       32.63        8.07     33.16 o 
   2  19   4        3.29      -11.98     40.24 o 
   3  19   4        7.35       63.57     34.80 o 
   4  19   4        1.06       74.60     33.67 o 
   5  19   4        7.43       19.37     34.07 o 
   0  20   4        4.60      -49.36     49.36 o 
   1  20   4        1.90      -34.20     38.92 o 
   2  20   4        0.89       86.47     34.35 o 
   1   1   5    34433.02    31763.42    166.69 o 
   2   1   5      341.50      340.47     20.69 o 
   3   1   5      476.12      530.78     22.94 o 
   4   1   5       18.71       15.24     11.67 o 
   5   1   5     1709.72     1692.83     42.52 o 
   6   1   5      780.06      832.47     26.09 o 
   7   1   5     1239.71     1326.59     33.92 o 
   8   1   5       35.31       24.70     13.13 o 
   9   1   5       27.98       31.79     13.34 o 
  10   1   5       92.32       95.67     17.70 o 
  11   1   5      135.56      125.82     19.47 o 
  12   1   5       13.10       22.70     20.84 o 
  13   1   5        6.52       13.73     25.23 o 
  14   1   5       15.30      -19.09     34.83 o 
   0   2   5     6235.47     6062.78    276.00 o 
   1   2   5      608.46      569.14     25.38 o 
   2   2   5     1812.19     1826.59     35.66 o 
   3   2   5       64.07       64.92     14.27 o 
   4   2   5       35.13       20.80     11.44 o 
   5   2   5      369.16      320.30     16.25 o 
   6   2   5       60.14       58.73      9.40 o 
   7   2   5     1059.90     1076.10     32.57 o 
   8   2   5      118.72      139.23     13.49 o 
   9   2   5       17.90       44.09     13.76 o 
  10   2   5        1.51        5.65     14.93 o 
  11   2   5       18.91        7.66     15.91 o 
  12   2   5      131.52      110.07     24.60 o 
  13   2   5        2.01       25.97     30.09 o 
  14   2   5       15.02       27.00     34.11 o 
   1   3   5     9521.47     8638.63     81.37 o 
   2   3   5     1374.93     1517.09     32.99 o 
   3   3   5      140.94      216.79     16.22 o 
   4   3   5      962.41      734.70     25.99 o 
   5   3   5      762.12      927.37     30.84 o 
   6   3   5     2299.67     2396.30     55.10 o 
   7   3   5        0.38       16.49     12.39 o 
   8   3   5        1.84       13.89     12.75 o 
   9   3   5     3192.01     3187.38     60.63 o 
  10   3   5       13.58       -6.98     14.27 o 
  11   3   5      158.91      152.49     21.85 o 
  12   3   5       83.25       36.74     22.65 o 
  13   3   5      100.58      140.07     37.32 o 
  14   3   5        0.16       -9.43     31.06 o 
   0   4   5     3903.82     3229.79     81.37 o 
   1   4   5     4776.80     4563.51     67.37 o 
   2   4   5     1516.29     1639.74     33.97 o 
   3   4   5       20.25       20.07     11.45 o 
   4   4   5     1111.44     1152.10     36.69 o 
   5   4   5       11.20        1.57     12.92 o 
   6   4   5       16.73       25.52     13.91 o 
   7   4   5     1578.49     1788.90     54.32 o 
   8   4   5      414.30      388.64     25.09 o 
   9   4   5      344.58      386.15     24.82 o 
  10   4   5      501.68      475.00     32.08 o 
  11   4   5      768.29      695.41     41.40 o 
  12   4   5        6.16       16.83     22.27 o 
  13   4   5        7.06      -20.70     30.63 o 
  14   4   5        0.19       63.63     41.61 o 
   1   5   5     1728.98     2265.47     45.70 o 
   2   5   5     2462.80     2283.60     39.50 o 
   3   5   5     1766.59     1395.11     31.35 o 
   4   5   5     1382.47     1040.15     34.56 o 
   5   5   5      750.24      821.96     34.00 o 
   6   5   5     1081.05     1104.25     43.16 o 
   7   5   5      707.97      708.01     36.88 o 
   8   5   5      261.60      254.72     23.89 o 
   9   5   5       32.09       40.29     17.32 o 
  10   5   5     1127.63     1224.34     53.72 o 
  11   5   5       25.39        1.46     25.80 o 
  12   5   5       22.14       -7.76     31.96 o 
  13   5   5        3.63       -0.33     54.57 o 
   0   6   5     5993.97     5769.00    124.21 o 
   1   6   5      776.62      883.86     30.06 o 
   2   6   5      368.05      370.17     19.59 o 
   3   6   5      526.69      482.48     23.72 o 
   4   6   5       45.87       48.90     11.77 o 
   5   6   5     1225.74     1291.38     39.74 o 
   6   6   5      137.63      139.59     15.88 o 
   7   6   5      176.77      216.94     20.34 o 
   8   6   5      460.28      500.40     33.45 o 
   9   6   5      107.92      133.32     23.47 o 
  10   6   5      109.54      117.06     22.59 o 
  11   6   5        0.07      -16.62     27.46 o 
  12   6   5      223.78      188.65     37.92 o 
  13   6   5       73.46       44.94     35.74 o 
   1   7   5       46.95       27.95     15.15 o 
   2   7   5     1741.30     1377.06     32.47 o 
   3   7   5     1360.95     1384.60     38.96 o 
   4   7   5     1931.53     1531.96     39.92 o 
   5   7   5      770.47      923.24     39.20 o 
   6   7   5       95.19       79.93     18.36 o 
   7   7   5     1046.59     1085.32     44.93 o 
   8   7   5        4.19        1.94     20.21 o 
   9   7   5      478.67      474.02     36.27 o 
  10   7   5      436.31      403.87     33.36 o 
  11   7   5      175.69      124.41     24.61 o 
  12   7   5        3.37       17.11     28.91 o 
  13   7   5        5.71      -15.34     37.36 o 
   0   8   5     3090.93     3099.16     86.10 o 
   1   8   5       33.17       48.54     11.42 o 
   2   8   5       90.28       61.19     12.31 o 
   3   8   5       38.11       33.04     12.02 o 
   4   8   5      640.18      587.74     27.98 o 
   5   8   5       26.89       18.55      9.42 o 
   6   8   5      199.94      286.35     25.85 o 
   7   8   5        4.84      -18.46     22.45 o 
   8   8   5       18.10       40.00     18.83 o 
   9   8   5       14.97       23.37     20.76 o 
  10   8   5       45.29       69.55     24.63 o 
  11   8   5        2.50       -4.73     29.35 o 
  12   8   5       36.66       42.95     51.26 o 
  13   8   5       11.81       -2.77     52.82 o 
   1   9   5      951.80      841.86     32.39 o 
   2   9   5      189.72      156.83     17.60 o 
   3   9   5     3110.35     3046.52     58.07 o 
   4   9   5      509.04      468.25     26.53 o 
   5   9   5      106.85      129.67     12.88 o 
   6   9   5       25.68       30.88      8.49 o 
   7   9   5      725.36      663.98     41.14 o 
   8   9   5       55.90       35.75     21.71 o 
   9   9   5     1135.71     1193.31     65.13 o 
  10   9   5      134.48      132.15     23.32 o 
  11   9   5        1.07       -3.66     27.29 o 
  12   9   5        0.18      -28.82     59.02 o 
   0  10   5      380.15      472.84     46.08 o 
   1  10   5      593.74      533.37     30.42 o 
   2  10   5      637.32      768.84     29.55 o 
   3  10   5       11.81       22.26     13.26 o 
   4  10   5      459.91      423.48     25.55 o 
   5  10   5      160.24      165.57     18.88 o 
   6  10   5       13.77      -15.62     15.62 o 
   7  10   5     1103.21      986.92     54.13 o 
   8  10   5       72.74       47.82     24.68 o 
   9  10   5       51.99       56.97     25.72 o 
  10  10   5       17.37       -9.11     31.95 o 
  11  10   5       22.65       38.56     31.25 o 
  12  10   5        2.84      -26.10     55.27 o 
   1  11   5     1139.35     1148.94     40.99 o 
   2  11   5      462.33      393.93     22.45 o 
   3  11   5      223.92      197.65     20.33 o 
   4  11   5       46.46       62.32     18.70 o 
   5  11   5     1574.14     1515.71     51.86 o 
   6  11   5      393.35      389.45     30.84 o 
   7  11   5       46.85       12.15     17.04 o 
   8  11   5      607.38      710.13     45.73 o 
   9  11   5       22.36      -17.58     25.03 o 
  10  11   5       13.86      -28.81     28.81 o 
  11  11   5       35.88      -19.49     38.20 o 
  12  11   5       16.94        4.20     53.37 o 
   0  12   5     1047.16      909.10     49.68 o 
   1  12   5      453.87      460.77     27.72 o 
   2  12   5      288.90      286.22     21.04 o 
   3  12   5      176.05      166.04     21.59 o 
   4  12   5      750.20      762.76     38.97 o 
   5  12   5      126.63      122.38     22.97 o 
   6  12   5      710.81      653.46     37.29 o 
   7  12   5       29.71       -2.74     16.69 o 
   8  12   5      457.11      487.89     42.39 o 
   9  12   5        0.28      -32.66     32.66 o 
  10  12   5        9.67       73.22     38.68 o 
  11  12   5        8.35       29.02     33.50 o 
   1  13   5     2281.52     2208.86     60.77 o 
   2  13   5        0.37      -17.81     18.07 o 
   3  13   5       14.05       -1.33     22.42 o 
   4  13   5      710.97      727.32     39.10 o 
   5  13   5      348.98      381.41     31.40 o 
   6  13   5       38.78       40.53     20.91 o 
   7  13   5       14.52       -3.34     25.47 o 
   8  13   5      175.56      105.77     31.22 o 
   9  13   5       11.30      -16.45     28.60 o 
  10  13   5       13.58       35.34     39.19 o 
  11  13   5      276.67      183.37     49.96 o 
   0  14   5       28.76       47.59     31.38 o 
   1  14   5       79.47       49.72     22.79 o 
   2  14   5       35.51       21.70     17.63 o 
   3  14   5      425.48      383.63     30.37 o 
   4  14   5      180.75      156.89     21.94 o 
   5  14   5      717.40      758.86     43.92 o 
   6  14   5      161.05      161.67     23.97 o 
   7  14   5      576.56      588.03     53.18 o 
   8  14   5       32.31       18.20     26.70 o 
   9  14   5        7.93       70.09     41.24 o 
  10  14   5      122.11        3.48     54.01 o 
   1  15   5      523.05      523.46     37.36 o 
   2  15   5      111.60       54.27     18.64 o 
   3  15   5       52.72       37.18     20.58 o 
   4  15   5        0.11      -20.78     20.78 o 
   5  15   5      270.19      287.69     31.86 o 
   6  15   5       19.72        9.08     23.74 o 
   7  15   5       48.14       52.38     29.29 o 
   8  15   5       80.41       51.13     31.30 o 
   9  15   5        5.64      -27.50     34.42 o 
   0  16   5       37.53       37.28     45.08 o 
   1  16   5        9.31       33.41     23.21 o 
   2  16   5       17.66       29.71     19.61 o 
   3  16   5       33.53       -6.02     26.98 o 
   4  16   5       51.04       54.02     25.39 o 
   5  16   5      137.23      154.72     34.97 o 
   6  16   5       35.78       41.11     27.88 o 
   7  16   5        0.15       13.56     26.78 o 
   8  16   5        3.45       -9.84     32.80 o 
   1  17   5      469.37      489.23     40.54 o 
   2  17   5       48.64       45.21     29.28 o 
   3  17   5       56.39       66.83     31.34 o 
   4  17   5        2.52        6.07     30.70 o 
   5  17   5        2.80       26.00     33.76 o 
   6  17   5        1.51      -12.60     29.08 o 
   7  17   5       50.37       90.97     32.20 o 
   0  18   5       83.79       76.15     35.83 o 
   1  18   5        0.05       26.33     28.59 o 
   2  18   5        2.28       -3.76     30.23 o 
   3  18   5       34.52       22.35     32.31 o 
   4  18   5       40.10       49.41     35.53 o 
   5  18   5        1.35      -19.81     34.05 o 
   6  18   5        7.64       27.06     32.03 o 
   1  19   5      302.49      363.39     42.32 o 
   2  19   5       33.02        7.03     28.16 o 
   3  19   5       54.56       77.35     33.40 o 
   4  19   5       12.82      -15.94     34.68 o 
   0  20   5       35.35        7.30     40.31 o 
   1  20   5        0.21       29.99     32.36 o 
   2  20   5        9.77       73.99     35.30 o 
   0   0   6    35857.18    33309.77    385.22 o 
   1   0   6     8362.82     8400.02    168.91 o 
   2   0   6       17.29      -21.03     21.03 o 
   3   0   6     6374.37     6172.43    136.62 o 
   4   0   6      217.99      271.13     24.73 o 
   5   0   6     1576.69     1490.07     63.79 o 
   6   0   6       25.59        4.71     22.37 o 
   7   0   6      668.35      683.37     38.79 o 
   8   0   6     1698.78     2032.79     68.85 o 
   9   0   6      238.66      284.14     32.62 o 
  10   0   6       30.77       44.60     23.53 o 
  11   0   6      238.06      234.86     31.60 o 
  12   0   6        5.64      -21.88     26.03 o 
  13   0   6        0.56      -25.56     34.72 o 
  14   0   6        4.03      -90.47     90.47 o 
   1   1   6        8.77       27.72     19.67 o 
   2   1   6      882.65      803.45     30.27 o 
   3   1   6      129.30      116.44     14.28 o 
   4   1   6      395.00      381.99     21.57 o 
   5   1   6       38.68       53.52     13.80 o 
   6   1   6     1490.82     1591.34     40.84 o 
   7   1   6       54.65       57.06     10.42 o 
   8   1   6       11.38       -2.35     12.72 o 
   9   1   6       30.25       27.85     14.04 o 
  10   1   6      286.46      282.87     24.54 o 
  11   1   6       11.06       24.76     15.09 o 
  12   1   6       42.37       30.24     18.92 o 
  13   1   6       34.70       91.30     32.53 o 
  14   1   6       18.06      -19.13     35.99 o 
   0   2   6     1756.58     2155.83     68.60 o 
   1   2   6     1616.80     1795.52     46.03 o 
   2   2   6       55.06       63.52     15.44 o 
   3   2   6     2185.25     2112.40     43.38 o 
   4   2   6        7.18        7.63      9.80 o 
   5   2   6     3222.80     3124.12     52.45 o 
   6   2   6      118.60      121.88     12.01 o 
   7   2   6        9.83        5.55      9.92 o 
   8   2   6        1.09       -1.60     10.29 o 
   9   2   6       18.41       10.65     10.03 o 
  10   2   6       29.94       41.68     16.27 o 
  11   2   6      380.62      424.04     31.23 o 
  12   2   6       78.89       93.14     26.90 o 
  13   2   6        5.95       -7.66     29.85 o 
  14   2   6       19.60       64.22     39.93 o 
   1   3   6       32.59       26.66     16.81 o 
   2   3   6     4458.12     4017.28     57.30 o 
   3   3   6      842.77      806.91     25.09 o 
   4   3   6      121.48       88.14     14.22 o 
   5   3   6       50.32       48.49     11.17 o 
   6   3   6     2138.01     1973.79     47.55 o 
   7   3   6      877.45      856.19     36.28 o 
   8   3   6      230.84      254.46     17.69 o 
   9   3   6       10.07        1.14     10.76 o 
  10   3   6       17.32       13.09     13.08 o 
  11   3   6       64.47       47.36     14.16 o 
  12   3   6       31.87        9.79     21.16 o 
  13   3   6       14.26       42.83     32.06 o 
  14   3   6        9.03       31.43     35.63 o 
   0   4   6     4124.64     3791.12     91.39 o 
   1   4   6     3767.59     3822.33     53.57 o 
   2   4   6       87.05       93.01     17.01 o 
   3   4   6     3586.22     3830.67     50.89 o 
   4   4   6      633.65      817.75     26.90 o 
   5   4   6     1573.75     1486.64     38.12 o 
   6   4   6       17.80        3.11     16.36 o 
   7   4   6     1868.09     2023.31     53.52 o 
   8   4   6       52.93       51.70     18.58 o 
   9   4   6        2.74        8.13     16.73 o 
  10   4   6        7.79       11.61     16.96 o 
  11   4   6      272.29      259.11     33.40 o 
  12   4   6       55.87       18.46     32.35 o 
  13   4   6        0.44        2.18     33.06 o 
  14   4   6        1.89      -18.62     35.01 o 
   1   5   6       12.69      -13.88     13.88 o 
   2   5   6     2164.55     1784.66     37.49 o 
   3   5   6     1385.36     1460.19     35.17 o 
   4   5   6       15.42       -4.27     10.85 o 
   5   5   6      322.05      345.69     25.02 o 
   6   5   6       26.54       42.92     16.61 o 
   7   5   6      251.85      283.31     22.73 o 
   8   5   6        5.04        7.08     16.85 o 
   9   5   6       23.32       13.04     17.17 o 
  10   5   6      188.29      178.39     24.13 o 
  11   5   6      449.22      411.21     43.55 o 
  12   5   6        0.35       31.23     29.09 o 
  13   5   6       16.08       65.10     34.31 o 
   0   6   6     3382.68     3009.10     94.32 o 
   1   6   6       50.42       14.67     17.38 o 
   2   6   6      531.80      512.13     24.34 o 
   3   6   6        1.36       11.91     10.66 o 
   4   6   6     2461.81     2552.80     56.54 o 
   5   6   6      761.75      862.54     35.91 o 
   6   6   6      213.65      212.11     21.27 o 
   7   6   6      829.01      787.78     35.83 o 
   8   6   6       67.76      106.28     21.64 o 
   9   6   6      151.06      154.28     25.99 o 
  10   6   6      101.00      104.65     21.59 o 
  11   6   6        8.88        7.26     21.17 o 
  12   6   6       91.39       31.31     35.88 o 
  13   6   6        6.01        4.17     43.54 o 
   1   7   6       29.22       20.67     18.25 o 
   2   7   6      815.25      755.67     29.84 o 
   3   7   6      499.43      440.42     25.88 o 
   4   7   6      455.15      405.08     22.44 o 
   5   7   6      733.53      852.62     42.45 o 
   6   7   6      780.08      860.80     39.45 o 
   7   7   6      861.28      918.42     42.78 o 
   8   7   6      139.90      139.94     23.95 o 
   9   7   6       84.21       92.87     23.01 o 
  10   7   6       28.06       29.38     24.03 o 
  11   7   6       41.04       84.29     25.02 o 
  12   7   6        8.41       -7.19     32.27 o 
  13   7   6        6.63      -30.01     39.23 o 
   0   8   6     1678.27     1575.04     73.77 o 
   1   8   6     1013.41      903.23     30.44 o 
   2   8   6     2384.84     2262.39     51.13 o 
   3   8   6       66.15      115.10     15.41 o 
   4   8   6      376.80      391.44     24.31 o 
   5   8   6       52.06       38.27     19.14 o 
   6   8   6       70.49      111.78     21.49 o 
   7   8   6       56.05       70.82     22.84 o 
   8   8   6       37.21       38.97     18.11 o 
   9   8   6      122.20      104.74     24.08 o 
  10   8   6      356.50      301.84     34.44 o 
  11   8   6        6.64       51.83     29.09 o 
  12   8   6       23.36       57.74     34.36 o 
  13   8   6      326.24      244.74     65.95 o 
   1   9   6       25.19       20.88     16.25 o 
   2   9   6      834.99      817.53     33.76 o 
   3   9   6      202.52      233.69     18.73 o 
   4   9   6       96.39      106.75     14.40 o 
   5   9   6        2.85        8.76     10.81 o 
   6   9   6      727.54      765.89     44.09 o 
   7   9   6       52.82       51.42     24.71 o 
   8   9   6      687.66      745.99     53.87 o 
   9   9   6        2.69       29.33     24.95 o 
  10   9   6       34.08       53.50     27.58 o 
  11   9   6      112.59      109.69     33.21 o 
  12   9   6        1.09      -18.23     50.05 o 
   0  10   6     5032.47     4516.84    137.60 o 
   1  10   6      936.10      907.55     31.90 o 
   2  10   6     1679.69     1825.80     43.07 o 
   3  10   6        0.29       -3.08     13.49 o 
   4  10   6      301.36      256.88     20.61 o 
   5  10   6      677.81      640.98     30.18 o 
   6  10   6     1419.20     1443.95     64.51 o 
   7  10   6      937.28     1003.08     58.17 o 
   8  10   6        1.39      -21.27     27.26 o 
   9  10   6       67.34      101.70     31.12 o 
  10  10   6        8.97       -3.39     28.20 o 
  11  10   6       11.10      -44.30     44.30 o 
  12  10   6        3.04       11.98     53.58 o 
   1  11   6        6.67       -5.53     13.57 o 
   2  11   6       37.34       20.34     13.04 o 
   3  11   6      555.30      636.60     29.92 o 
   4  11   6     1118.22     1025.10     41.99 o 
   5  11   6      756.84      867.97     38.22 o 
   6  11   6      239.72      262.84     22.30 o 
   7  11   6      474.42      473.92     43.92 o 
   8  11   6      181.85      172.26     32.79 o 
   9  11   6      354.10      381.38     45.82 o 
  10  11   6       20.78       71.75     33.34 o 
  11  11   6        5.27       -0.13     39.19 o 
   0  12   6      133.03      156.12     33.62 o 
   1  12   6     2764.78     2652.21     59.14 o 
   2  12   6       49.87       39.77     14.59 o 
   3  12   6     3320.45     3346.13     73.56 o 
   4  12   6       44.62       66.12     16.74 o 
   5  12   6       60.01       16.10     17.75 o 
   6  12   6       56.78       21.21     18.97 o 
   7  12   6      195.47      127.63     30.98 o 
   8  12   6       57.57      108.26     32.08 o 
   9  12   6      173.45      183.19     37.88 o 
  10  12   6        6.14       -6.28     28.56 o 
  11  12   6       23.47        9.38     37.51 o 
   1  13   6        3.17       16.66     14.85 o 
   2  13   6        5.98       -0.82     15.86 o 
   3  13   6      968.88      922.87     43.59 o 
   4  13   6      201.02      156.33     23.33 o 
   5  13   6      139.52      144.17     24.25 o 
   6  13   6        5.55       25.19     14.01 o 
   7  13   6      552.26      543.01     37.15 o 
   8  13   6       34.72       38.79     31.65 o 
   9  13   6      392.16      376.32     51.50 o 
  10  13   6        6.23       13.20     45.74 o 
   0  14   6      104.86      222.83     36.28 o 
   1  14   6      112.30      134.57     19.87 o 
   2  14   6      182.58      157.87     18.86 o 
   3  14   6      238.69      274.32     28.65 o 
   4  14   6      183.85      189.25     24.08 o 
   5  14   6      819.95      833.16     45.94 o 
   6  14   6       24.79       28.67     20.73 o 
   7  14   6        6.65        9.91     28.00 o 
   8  14   6      215.76      229.11     42.02 o 
   9  14   6       23.18       25.72     35.11 o 
  10  14   6        4.44       -8.99     57.37 o 
   1  15   6       29.67        2.36     17.39 o 
   2  15   6      541.73      570.58     31.13 o 
   3  15   6      355.72      318.11     27.82 o 
   4  15   6       41.50       27.85     19.07 o 
   5  15   6      120.06      151.19     31.90 o 
   6  15   6      129.08      128.62     27.00 o 
   7  15   6        8.45       34.72     30.99 o 
   8  15   6      161.86      139.81     40.02 o 
   9  15   6        1.99      -39.59     39.59 o 
   0  16   6       28.95       39.39     36.76 o 
   1  16   6      100.44       80.25     20.51 o 
   2  16   6        9.80       31.73     24.17 o 
   3  16   6      557.21      576.31     40.76 o 
   4  16   6       39.90       47.12     23.94 o 
   5  16   6      347.12      277.40     41.21 o 
   6  16   6      112.83       91.80     31.34 o 
   7  16   6      178.48      219.88     36.64 o 
   8  16   6       26.90       74.42     39.22 o 
   1  17   6       99.05      105.41     27.33 o 
   2  17   6        0.46       10.14     25.87 o 
   3  17   6      108.45      152.16     40.19 o 
   4  17   6        0.12       11.12     27.81 o 
   5  17   6        0.96      -18.79     29.00 o 
   6  17   6       38.31       27.45     30.60 o 
   7  17   6        0.45       -7.76     36.47 o 
   0  18   6       60.48       66.46     49.02 o 
   1  18   6       49.65       37.04     25.51 o 
   2  18   6       28.35       39.63     27.48 o 
   3  18   6      327.43      302.57     40.16 o 
   4  18   6       60.38       77.33     27.88 o 
   5  18   6       18.17       83.16     33.68 o 
   6  18   6       11.46       11.82     31.54 o 
   1  19   6       80.66      139.14     42.27 o 
   2  19   6       45.57       88.10     31.77 o 
   3  19   6        0.58      -30.26     30.26 o 
   4  19   6        2.02       12.89     33.72 o 
   0  20   6      141.12      266.11     58.14 o 
   1  20   6        1.20        0.21     31.48 o 
   1   1   7     2645.93     2266.39     52.07 o 
   2   1   7       77.98       83.13     14.66 o 
   3   1   7       76.80      102.52     15.27 o 
   4   1   7     1761.75     1901.49     45.09 o 
   5   1   7      324.15      207.94     19.35 o 
   6   1   7      298.42      348.43     23.89 o 
   7   1   7        0.35        2.75     11.79 o 
   8   1   7       10.71        8.70     11.07 o 
   9   1   7      101.35       67.79     17.39 o 
  10   1   7        1.83       -3.00     19.00 o 
  11   1   7        9.91       22.92     15.51 o 
  12   1   7        1.13        1.73     21.59 o 
  13   1   7        0.01      -28.22     32.11 o 
  14   1   7       13.74       87.34     42.03 o 
   0   2   7     9651.04    10528.37    149.98 o 
   1   2   7      690.77      613.62     31.37 o 
   2   2   7        0.15      -14.22     14.22 o 
   3   2   7      716.24      813.76     31.44 o 
   4   2   7      238.60      241.56     29.64 o 
   5   2   7      620.75      691.92     27.04 o 
   6   2   7      270.21      262.55     17.56 o 
   7   2   7        0.00       -9.92      9.92 o 
   8   2   7      112.66       90.45     14.54 o 
   9   2   7        0.53        7.84     11.41 o 
  10   2   7        8.87       27.93     18.92 o 
  11   2   7        1.96       26.37     15.75 o 
  12   2   7      153.60      124.81     21.21 o 
  13   2   7        7.94       44.06     31.41 o 
  14   2   7       21.55      -31.83     45.83 o 
   1   3   7     3129.94     2447.81     55.18 o 
   2   3   7     2890.62     3067.49     54.53 o 
   3   3   7     1722.71     1543.09     39.05 o 
   4   3   7      451.48      479.32     29.31 o 
   5   3   7      319.85      318.94     20.18 o 
   6   3   7     2193.28     2479.93     58.39 o 
   7   3   7      634.18      600.73     29.53 o 
   8   3   7        0.87       -7.21     14.98 o 
   9   3   7       88.18       75.14     16.54 o 
  10   3   7       70.54       64.50     14.87 o 
  11   3   7        0.48       19.41     23.64 o 
  12   3   7       28.77       38.30     32.12 o 
  13   3   7       23.79       -5.62     32.35 o 
   0   4   7     5449.98     6245.61    124.54 o 
   1   4   7     4863.07     4525.69     67.74 o 
   2   4   7     1639.00     1568.67     41.01 o 
   3   4   7     2391.14     2403.74     43.78 o 
   4   4   7       57.61       30.28     11.71 o 
   5   4   7     1251.65     1259.00     38.81 o 
   6   4   7        3.97       -0.46     11.08 o 
   7   4   7      164.05      136.63     18.68 o 
   8   4   7      155.50      144.61     18.39 o 
   9   4   7       12.39       13.78     17.60 o 
  10   4   7      341.70      314.93     29.16 o 
  11   4   7      280.61      271.26     37.02 o 
  12   4   7        5.27        0.66     29.04 o 
  13   4   7       22.14       33.14     36.17 o 
   1   5   7       16.96       94.70     18.84 o 
   2   5   7     3693.05     3438.28     55.59 o 
   3   5   7     1241.73     1256.02     34.91 o 
   4   5   7     5209.40     5460.57     68.65 o 
   5   5   7      209.47      227.72     17.09 o 
   6   5   7      327.90      400.63     28.13 o 
   7   5   7      222.55      249.06     24.79 o 
   8   5   7       57.50       28.43     18.40 o 
   9   5   7      284.92      317.14     28.58 o 
  10   5   7      175.43      138.04     23.61 o 
  11   5   7       85.55       76.11     22.93 o 
  12   5   7       18.47       -0.04     35.22 o 
  13   5   7       28.34       44.64     32.90 o 
   0   6   7     2774.17     3096.61    110.22 o 
   1   6   7      688.74      564.85     30.81 o 
   2   6   7      285.99      235.90     21.37 o 
   3   6   7      270.23      352.45     21.13 o 
   4   6   7     2824.47     2772.05     59.34 o 
   5   6   7      152.09      136.95     11.46 o 
   6   6   7      819.60      901.31     36.30 o 
   7   6   7        0.00       -1.14     17.05 o 
   8   6   7      719.65      732.04     41.12 o 
   9   6   7       12.89        0.98     19.43 o 
  10   6   7      270.90      280.91     31.73 o 
  11   6   7        0.22      -23.96     23.96 o 
  12   6   7       19.49       -7.28     36.32 o 
  13   6   7       81.48       75.02     39.44 o 
   1   7   7      743.90      767.24     38.80 o 
   2   7   7      193.25      103.29     15.57 o 
   3   7   7       20.09       45.37     13.22 o 
   4   7   7      679.23      453.38     23.33 o 
   5   7   7        6.30        9.85     12.74 o 
   6   7   7     1303.23     1353.12     51.12 o 
   7   7   7       88.76      111.90     20.76 o 
   8   7   7        8.22       12.23     21.78 o 
   9   7   7       77.25      129.31     26.64 o 
  10   7   7      134.28       93.23     26.27 o 
  11   7   7       13.50       -6.08     29.36 o 
  12   7   7        3.14       37.43     34.96 o 
  13   7   7       21.17        1.54     42.63 o 
   0   8   7      914.21     1007.57     70.36 o 
   1   8   7      816.58      862.85     46.44 o 
   2   8   7        4.43      -13.93     13.93 o 
   3   8   7      426.26      354.58     19.80 o 
   4   8   7      132.84      137.99     16.62 o 
   5   8   7        6.75       23.27     12.84 o 
   6   8   7        3.39       -3.32     29.13 o 
   7   8   7       87.84       83.85     21.51 o 
   8   8   7        4.23        5.57     16.49 o 
   9   8   7       10.26        3.94     27.72 o 
  10   8   7        0.54      -25.55     25.55 o 
  11   8   7        1.02       48.71     58.28 o 
  12   8   7        0.11      -12.42     41.64 o 
   1   9   7       63.56       51.09     17.64 o 
   2   9   7     1092.43      815.68     34.16 o 
   3   9   7      219.17      218.36     19.42 o 
   4   9   7      261.85      243.34     19.59 o 
   5   9   7        1.09        7.33     11.53 o 
   6   9   7       29.65       23.39     21.04 o 
   7   9   7      126.79       76.50     23.08 o 
   8   9   7       39.47       63.54     33.22 o 
   9   9   7       14.92       35.72     27.49 o 
  10   9   7        2.66      -35.67     35.67 o 
  11   9   7        4.42       38.74     34.61 o 
  12   9   7        6.06      -53.32     53.32 o 
   0  10   7      124.64      110.36     27.51 o 
   1  10   7        2.17       16.33     16.47 o 
   2  10   7       10.31       -6.62     13.43 o 
   3  10   7      593.01      639.23     30.37 o 
   4  10   7        0.00       -6.26     15.28 o 
   5  10   7       14.72        4.64     14.78 o 
   6  10   7       35.31       18.67     28.79 o 
   7  10   7       30.14       39.90     34.74 o 
   8  10   7        0.00       53.16     28.82 o 
   9  10   7        3.30      -32.76     32.76 o 
  10  10   7        4.69       32.67     34.38 o 
  11  10   7        2.30      -21.86     33.15 o 
  12  10   7       11.26       94.14     53.95 o 
   1  11   7       78.29       90.22     14.32 o 
   2  11   7      513.69      678.75     28.88 o 
   3  11   7      144.34      101.02     17.41 o 
   4  11   7     2155.15     2028.87     58.81 o 
   5  11   7      378.56      390.11     28.49 o 
   6  11   7     2630.11     2720.99     86.57 o 
   7  11   7      147.16      154.19     35.52 o 
   8  11   7       84.26       77.30     33.78 o 
   9  11   7       14.72      -22.52     31.45 o 
  10  11   7      209.96      227.23     44.70 o 
  11  11   7      121.43      148.52     41.47 o 
   0  12   7      337.80      441.04     47.61 o 
   1  12   7     1383.85     1324.52     45.31 o 
   2  12   7     2838.32     2928.39     64.77 o 
   3  12   7     1495.14     1430.23     51.94 o 
   4  12   7      629.38      595.70     37.29 o 
   5  12   7     1161.95     1233.52     48.78 o 
   6  12   7      732.99      728.98     37.84 o 
   7  12   7      270.47      315.80     42.92 o 
   8  12   7      348.33      303.21     42.68 o 
   9  12   7       12.11      116.61     47.66 o 
  10  12   7        6.64      -32.55     32.55 o 
  11  12   7        7.11       -8.96     54.62 o 
   1  13   7     2707.19     2818.61     76.31 o 
   2  13   7       26.21       67.72     23.48 o 
   3  13   7        0.02       15.02     23.98 o 
   4  13   7      949.26      977.16     47.61 o 
   5  13   7      476.57      556.22     37.31 o 
   6  13   7      443.67      461.23     30.19 o 
   7  13   7      353.60      322.11     42.96 o 
   8  13   7       17.74       18.97     31.61 o 
   9  13   7       39.53       60.95     34.89 o 
  10  13   7       46.78       48.53     42.15 o 
   0  14   7     1547.04     1641.25     82.83 o 
   1  14   7      650.13      569.96     29.69 o 
   2  14   7      168.64      112.82     17.54 o 
   3  14   7     1962.31     2035.51     68.94 o 
   4  14   7     1874.71     1912.12     75.82 o 
   5  14   7       15.48       17.74     17.33 o 
   6  14   7      230.57      222.26     30.55 o 
   7  14   7      109.14       81.08     33.85 o 
   8  14   7      700.23      661.66     62.41 o 
   9  14   7        1.53        5.11     31.85 o 
  10  14   7       62.47       68.94     41.02 o 
   1  15   7       41.35       42.06     17.80 o 
   2  15   7     1162.68     1177.32     41.78 o 
   3  15   7      514.51      426.29     35.35 o 
   4  15   7      369.08      410.34     35.91 o 
   5  15   7      320.56      353.51     39.54 o 
   6  15   7        0.76       30.91     29.91 o 
   7  15   7      303.22      356.29     49.96 o 
   8  15   7        5.28       31.99     41.18 o 
   9  15   7      143.03       92.54     75.56 o 
   0  16   7       23.93        7.33     40.69 o 
   1  16   7        3.67       25.59     23.99 o 
   2  16   7      112.66      134.00     24.17 o 
   3  16   7        0.50      -30.63     30.63 o 
   4  16   7       56.05       58.66     30.59 o 
   5  16   7        5.78       77.38     31.63 o 
   6  16   7       87.50      125.67     33.67 o 
   7  16   7      108.63       63.48     41.16 o 
   8  16   7       56.94       -7.54     38.80 o 
   1  17   7      294.20      271.09     32.55 o 
   2  17   7        0.09       44.13     27.75 o 
   3  17   7        0.44       -9.61     36.51 o 
   4  17   7       94.79      108.58     38.07 o 
   5  17   7      134.23      162.11     36.93 o 
   6  17   7        7.25        0.15     33.48 o 
   7  17   7        5.09       61.37     38.45 o 
   0  18   7       64.58       58.17     44.95 o 
   1  18   7        3.61      -30.50     30.50 o 
   2  18   7       83.51      126.24     29.89 o 
   3  18   7       13.39      -14.06     26.56 o 
   4  18   7        6.44       64.98     30.68 o 
   5  18   7       57.04       81.86     47.20 o 
   1  19   7       22.14       -2.87     31.97 o 
   2  19   7       26.22       34.44     27.46 o 
   3  19   7        4.34       12.48     30.26 o 
   4  19   7       13.30       -9.95     35.52 o 
   0   0   8      462.82      482.74     49.82 o 
   1   0   8    15043.70    13698.00    182.16 o 
   2   0   8      200.44      152.13     26.13 o 
   3   0   8     6597.78     5537.11    127.19 o 
   4   0   8       17.45      -22.45     24.97 o 
   5   0   8      143.98      108.26     20.28 o 
   6   0   8        1.29       -4.53     18.54 o 
   7   0   8      355.47      291.76     35.48 o 
   8   0   8      127.69      130.01     26.94 o 
   9   0   8      163.51      136.70     25.62 o 
  10   0   8      184.06      213.76     38.04 o 
  11   0   8      137.18      166.09     37.95 o 
  12   0   8        0.10        7.81     30.11 o 
  13   0   8       10.77      106.89     67.37 o 
   1   1   8        0.13      -12.95     18.12 o 
   2   1   8        5.22      -14.86     17.55 o 
   3   1   8       69.26       48.83     15.35 o 
   4   1   8        0.11       30.45     14.30 o 
   5   1   8      358.12      338.13     24.05 o 
   6   1   8        5.50        8.89     15.67 o 
   7   1   8      124.80      132.90     17.15 o 
   8   1   8        8.16        1.35     10.64 o 
   9   1   8       22.00       30.68     10.01 o 
  10   1   8       11.63        9.96     17.68 o 
  11   1   8       10.34       18.62     17.73 o 
  12   1   8       13.52        9.57     20.72 o 
  13   1   8        7.28       39.81     34.89 o 
   0   2   8      998.91     1315.53     58.77 o 
   1   2   8    18184.46    17812.50    152.91 o 
   2   2   8      182.15      127.49     17.21 o 
   3   2   8      819.78      633.57     28.77 o 
   4   2   8      238.19      332.95     22.66 o 
   5   2   8       40.59       68.03     12.83 o 
   6   2   8        3.53       -7.26     12.08 o 
   7   2   8       37.14       34.20     10.00 o 
   8   2   8      114.72      106.11     13.32 o 
   9   2   8       39.59       37.66     13.51 o 
  10   2   8      192.91      188.64     20.53 o 
  11   2   8      259.85      265.25     26.99 o 
  12   2   8        7.76      -28.56     28.56 o 
  13   2   8       61.91       87.74     35.29 o 
   1   3   8      247.77      240.32     21.81 o 
   2   3   8      223.25      309.38     22.16 o 
   3   3   8     4621.96     4854.33     73.24 o 
   4   3   8      103.96      123.38     18.26 o 
   5   3   8        1.66       -2.19     14.32 o 
   6   3   8      113.68       99.53     17.18 o 
   7   3   8      357.99      386.83     25.82 o 
   8   3   8       21.96       35.51     12.33 o 
   9   3   8      125.17       91.30     20.80 o 
  10   3   8       35.93       57.25     16.77 o 
  11   3   8        4.39       34.57     23.53 o 
  12   3   8        0.42       28.54     32.64 o 
  13   3   8       47.02       77.80     36.15 o 
   0   4   8    26314.27    28095.56    426.74 o 
   1   4   8      705.59      739.14     31.03 o 
   2   4   8     1469.56     1334.77     40.46 o 
   3   4   8     7116.32     7319.09     98.36 o 
   4   4   8     1979.21     2306.44     46.55 o 
   5   4   8        3.61       13.44     15.16 o 
   6   4   8       15.50       16.69     13.74 o 
   7   4   8      228.52      227.61     20.02 o 
   8   4   8       39.90       79.70     18.26 o 
   9   4   8      385.75      414.86     33.39 o 
  10   4   8      305.84      325.63     32.42 o 
  11   4   8       71.50       65.09     23.53 o 
  12   4   8       32.66       25.85     34.18 o 
  13   4   8       78.94       29.13     33.71 o 
   1   5   8      532.36      664.40     27.37 o 
   2   5   8     3706.54     3753.44     60.95 o 
   3   5   8     5443.24     6065.08     83.60 o 
   4   5   8      642.02      613.95     27.38 o 
   5   5   8       77.82       79.32     14.89 o 
   6   5   8      181.29      173.70     18.24 o 
   7   5   8      178.53      161.85     25.03 o 
   8   5   8        0.32        7.30     16.60 o 
   9   5   8       77.11       85.88     22.31 o 
  10   5   8       62.05       55.00     22.37 o 
  11   5   8      167.09      170.77     40.12 o 
  12   5   8        0.00      -23.55     36.69 o 
  13   5   8       13.88       23.47     34.78 o 
   0   6   8     1318.13     1812.74     77.69 o 
   1   6   8      203.84      216.61     20.87 o 
   2   6   8      222.42      173.88     17.42 o 
   3   6   8        2.70       12.85     12.46 o 
   4   6   8     2323.21     2368.63     53.52 o 
   5   6   8      163.23      194.00     17.47 o 
   6   6   8       15.61        7.06     17.25 o 
   7   6   8       13.85       22.82     29.73 o 
   8   6   8     1028.91     1092.95     50.49 o 
   9   6   8       68.09       78.83     27.14 o 
  10   6   8       41.84       -0.43     23.05 o 
  11   6   8       38.86       -2.04     26.51 o 
  12   6   8        0.17       17.31     38.99 o 
  13   6   8        0.02       21.02     38.67 o 
   1   7   8       26.45      -19.53     19.53 o 
   2   7   8        9.50      -20.19     20.19 o 
   3   7   8       22.72       13.06     14.74 o 
   4   7   8       11.51       20.37     12.69 o 
   5   7   8      593.93      514.87     25.20 o 
   6   7   8       67.61       64.03     20.63 o 
   7   7   8       16.53       59.68     20.86 o 
   8   7   8       71.26       93.95     23.10 o 
   9   7   8        3.97       47.83     27.16 o 
  10   7   8        0.01       16.98     27.06 o 
  11   7   8       11.93        3.96     31.76 o 
  12   7   8       11.91       53.94     41.11 o 
  13   7   8        0.14        6.58     50.17 o 
   0   8   8     3131.38     3348.37    127.69 o 
   1   8   8      894.62      951.38     49.01 o 
   2   8   8      631.00      650.02     36.10 o 
   3   8   8       68.66       50.26     14.22 o 
   4   8   8        0.30       -5.70     12.73 o 
   5   8   8      553.34      527.82     29.29 o 
   6   8   8      494.65      550.74     38.10 o 
   7   8   8       97.60      112.60     23.17 o 
   8   8   8      176.50      147.79     21.99 o 
   9   8   8       34.64       16.37     23.21 o 
  10   8   8        2.01      -24.84     24.84 o 
  11   8   8       96.69       64.09     37.12 o 
  12   8   8        0.18        7.74     39.27 o 
   1   9   8      507.13      465.56     38.06 o 
   2   9   8      536.76      458.61     28.32 o 
   3   9   8        2.15       12.22     12.39 o 
   4   9   8      111.87       99.68     15.41 o 
   5   9   8       72.69       63.29     14.66 o 
   6   9   8       18.56        0.03     23.58 o 
   7   9   8        5.59       17.45     25.04 o 
   8   9   8        5.54       32.92     29.86 o 
   9   9   8        1.13       50.32     38.86 o 
  10   9   8        0.54        1.55     30.53 o 
  11   9   8        4.11       23.46     31.20 o 
  12   9   8        0.82       59.84     52.58 o 
   0  10   8     1512.36     1558.54     80.02 o 
   1  10   8     1453.87     1491.32     49.77 o 
   2  10   8      119.17      110.44     15.31 o 
   3  10   8      383.33      400.47     22.43 o 
   4  10   8        7.28       13.11     14.58 o 
   5  10   8      207.46      245.61     22.65 o 
   6  10   8       21.92       16.99     26.90 o 
   7  10   8       45.85       24.57     24.99 o 
   8  10   8      160.35      143.40     33.42 o 
   9  10   8        0.26       -6.20     34.38 o 
  10  10   8        5.22      -33.68     33.68 o 
  11  10   8       64.07       81.77     37.22 o 
  12  10   8        2.86        3.05     55.90 o 
   1  11   8      214.65      197.09     26.51 o 
   2  11   8       35.16       42.95     14.54 o 
   3  11   8      148.69      209.91     28.15 o 
   4  11   8       77.16      101.37     20.68 o 
   5  11   8      223.93      219.17     22.21 o 
   6  11   8        7.09       -7.69     36.81 o 
   7  11   8        0.57      -27.72     27.72 o 
   8  11   8       14.25       -7.54     31.51 o 
   9  11   8        0.19       23.95     42.43 o 
  10  11   8        0.25       23.90     32.24 o 
  11  11   8        5.49      -43.26     43.26 o 
   0  12   8       44.13       79.02     40.83 o 
   1  12   8      655.08      746.58     52.84 o 
   2  12   8      356.29      325.47     25.21 o 
   3  12   8       30.80       12.41     17.36 o 
   4  12   8      330.32      336.26     29.56 o 
   5  12   8      795.47      863.88     44.37 o 
   6  12   8       98.92       86.54     30.47 o 
   7  12   8      234.36      219.25     39.53 o 
   8  12   8      377.97      390.22     53.90 o 
   9  12   8      225.50      272.48     45.79 o 
  10  12   8       12.29      -30.68     36.65 o 
  11  12   8       98.25       13.07     67.16 o 
   1  13   8     1191.71     1099.72     53.73 o 
   2  13   8      589.11      615.86     34.56 o 
   3  13   8      751.13      731.63     45.95 o 
   4  13   8      146.86       75.31     30.99 o 
   5  13   8     1096.59     1097.03     53.00 o 
   6  13   8      251.12      241.35     28.33 o 
   7  13   8      442.44      470.33     57.13 o 
   8  13   8      141.96      153.89     41.95 o 
   9  13   8      256.21      213.65     42.48 o 
  10  13   8       99.69       68.32     45.76 o 
   0  14   8     1790.22     1793.80    107.27 o 
   1  14   8     2124.59     2122.17     76.31 o 
   2  14   8      679.51      582.78     33.06 o 
   3  14   8      522.87      586.72     41.20 o 
   4  14   8       92.84       33.83     30.03 o 
   5  14   8        1.18       16.97     22.95 o 
   6  14   8      257.60      257.37     36.41 o 
   7  14   8       72.14       95.71     32.19 o 
   8  14   8        0.05      -11.43     34.32 o 
   9  14   8       19.38       79.07     39.63 o 
   1  15   8     1496.01     1428.49     58.10 o 
   2  15   8      102.99       90.64     17.96 o 
   3  15   8      391.76      359.62     33.54 o 
   4  15   8      779.51      882.19     63.88 o 
   5  15   8       22.50       67.47     30.33 o 
   6  15   8      444.27      382.80     54.05 o 
   7  15   8       39.89       46.35     35.50 o 
   8  15   8        3.25       -9.50     31.17 o 
   0  16   8      129.64       83.63     38.34 o 
   1  16   8        0.93      -23.13     23.13 o 
   2  16   8        8.77        2.86     22.81 o 
   3  16   8       75.95       71.50     27.01 o 
   4  16   8       41.73       23.71     27.18 o 
   5  16   8       16.00       32.57     34.36 o 
   6  16   8       37.70       83.47     41.64 o 
   7  16   8       21.27        9.72     41.54 o 
   8  16   8        0.20        3.08     36.81 o 
   1  17   8       14.03       30.74     26.10 o 
   2  17   8       27.22       29.35     26.79 o 
   3  17   8        0.38       14.10     35.87 o 
   4  17   8        5.65        5.82     51.03 o 
   5  17   8        1.37       35.90     36.01 o 
   6  17   8        5.98      -16.83     50.18 o 
   0  18   8       44.87       88.92     42.58 o 
   1  18   8       39.05       58.08     27.52 o 
   2  18   8      140.30      129.48     32.66 o 
   3  18   8       14.48      -33.21     33.21 o 
   4  18   8       39.82       74.52     37.03 o 
   5  18   8       24.49       45.69     37.79 o 
   1  19   8       16.50       75.49     38.54 o 
   2  19   8       25.91       -6.56     43.73 o 
   3  19   8        4.47      -33.62     39.08 o 
   1   1   9     2789.18     1732.24     49.09 o 
   2   1   9     1675.11     1766.93     48.70 o 
   3   1   9     1585.53     1760.22     50.46 o 
   4   1   9      339.70      364.94     24.59 o 
   5   1   9      138.18      125.28     17.96 o 
   6   1   9     1475.53     1494.53     49.86 o 
   7   1   9      612.06      606.09     33.70 o 
   8   1   9       24.55       23.76     18.68 o 
   9   1   9      113.73       77.11     15.87 o 
  10   1   9       12.90       21.51     16.59 o 
  11   1   9        8.55       13.91     18.07 o 
  12   1   9       60.91       35.97     36.21 o 
  13   1   9        0.27      -18.19     51.43 o 
   0   2   9     7239.31     7847.85    147.80 o 
   1   2   9     2651.35     2998.07     67.71 o 
   2   2   9     1465.21     1640.07     50.56 o 
   3   2   9     4016.30     4135.65     70.78 o 
   4   2   9      484.47      568.78     29.33 o 
   5   2   9      127.49      146.12     17.38 o 
   6   2   9       70.91       75.34     15.05 o 
   7   2   9      270.19      301.50     21.66 o 
   8   2   9       53.58       68.84     15.74 o 
   9   2   9       87.05       78.03     13.88 o 
  10   2   9       43.47       39.22     12.13 o 
  11   2   9        7.47       44.90     17.46 o 
  12   2   9       89.65      128.31     34.99 o 
  13   2   9       20.57       18.35     41.08 o 
   1   3   9      236.21      409.95     28.62 o 
   2   3   9     2069.46     2052.72     64.24 o 
   3   3   9      195.48      187.05     19.07 o 
   4   3   9      220.62      221.61     19.42 o 
   5   3   9       15.52       30.35     11.00 o 
   6   3   9     3434.51     3271.77     70.33 o 
   7   3   9        1.79       10.61     16.84 o 
   8   3   9       16.89       12.72     15.06 o 
   9   3   9        5.07       -2.56     16.73 o 
  10   3   9      191.67      215.52     28.66 o 
  11   3   9       17.69        3.67     31.84 o 
  12   3   9       38.16       15.75     33.59 o 
  13   3   9        0.03       29.62     41.81 o 
   0   4   9      912.42      842.04     53.60 o 
   1   4   9      544.99      601.47     29.81 o 
   2   4   9     2215.33     2355.42     55.85 o 
   3   4   9      105.42      137.50     17.76 o 
   4   4   9      173.95      148.81     17.06 o 
   5   4   9      125.16      124.78     16.24 o 
   6   4   9        0.70        2.03     18.20 o 
   7   4   9       40.76       23.66     14.51 o 
   8   4   9       54.54       71.26     16.35 o 
   9   4   9        0.61        5.25     13.26 o 
  10   4   9      216.15      238.76     31.35 o 
  11   4   9        1.56      -29.03     29.03 o 
  12   4   9       35.12       67.15     34.79 o 
  13   4   9        1.22      -30.62     30.62 o 
   1   5   9     2448.24     2732.39     58.90 o 
   2   5   9      155.63      178.82     19.20 o 
   3   5   9     1014.09     1075.86     36.59 o 
   4   5   9      191.27      161.48     18.32 o 
   5   5   9      218.95      187.93     19.82 o 
   6   5   9     2433.44     2460.77     56.31 o 
   7   5   9        3.06        4.59     18.86 o 
   8   5   9       43.91       84.65     21.96 o 
   9   5   9       15.60       15.82     27.54 o 
  10   5   9      104.70      138.23     26.74 o 
  11   5   9       16.07      -29.17     29.17 o 
  12   5   9       40.58       79.41     37.46 o 
  13   5   9        9.74       47.09     39.42 o 
   0   6   9     1705.67     2245.14     87.50 o 
   1   6   9      182.77      165.51     19.88 o 
   2   6   9      560.72      423.36     22.96 o 
   3   6   9      139.67      186.89     18.36 o 
   4   6   9      132.21      163.28     16.87 o 
   5   6   9       12.53        5.16     11.77 o 
   6   6   9       40.57       27.52     12.25 o 
   7   6   9        4.60      -21.66     21.66 o 
   8   6   9       20.89       25.75     24.09 o 
   9   6   9       25.04       11.67     28.66 o 
  10   6   9      277.04      346.12     40.24 o 
  11   6   9        2.09       19.28     23.39 o 
  12   6   9        1.21       11.99     38.86 o 
  13   6   9       42.13       11.23     38.88 o 
   1   7   9     1450.42     1683.60     56.45 o 
   2   7   9        8.60       44.47     18.37 o 
   3   7   9     3240.08     3640.82     66.25 o 
   4   7   9      600.42      494.88     24.94 o 
   5   7   9      545.35      552.66     29.55 o 
   6   7   9      287.45      327.55     31.33 o 
   7   7   9      309.16      352.74     36.86 o 
   8   7   9      121.04      178.73     28.93 o 
   9   7   9       65.13       72.09     29.82 o 
  10   7   9        6.01      -27.61     29.22 o 
  11   7   9       14.15       78.21     30.12 o 
  12   7   9       27.49       52.03     39.16 o 
   0   8   9     1104.77     1242.88     74.84 o 
   1   8   9       25.47       35.80     19.39 o 
   2   8   9      381.59      345.48     26.08 o 
   3   8   9        4.76        1.57     16.70 o 
   4   8   9      459.87      433.33     25.09 o 
   5   8   9        0.00       -7.10     17.68 o 
   6   8   9        6.31       -5.91     25.37 o 
   7   8   9        0.77       33.61     25.99 o 
   8   8   9      164.44      170.11     28.40 o 
   9   8   9       34.95       22.37     24.92 o 
  10   8   9       32.70       42.45     28.35 o 
  11   8   9       15.39       22.41     44.42 o 
  12   8   9        0.00       26.54     42.96 o 
   1   9   9        1.78        2.23     20.72 o 
   2   9   9     1289.02     1199.11     46.23 o 
   3   9   9        4.09        6.52     14.01 o 
   4   9   9      685.94      676.77     36.70 o 
   5   9   9        8.45       17.47     19.98 o 
   6   9   9        1.15       13.16     27.24 o 
   7   9   9       15.32      -27.88     27.88 o 
   8   9   9      122.77      102.18     33.13 o 
   9   9   9        0.53       72.95     43.90 o 
  10   9   9        0.20        7.22     31.03 o 
  11   9   9       40.65       12.01     35.38 o 
  12   9   9       26.80       32.52     49.34 o 
   0  10   9       65.85       30.32     27.92 o 
   1  10   9     2320.76     2308.44     73.35 o 
   2  10   9       99.91       70.03     18.05 o 
   3  10   9      950.94      887.37     37.26 o 
   4  10   9      195.23      191.96     26.13 o 
   5  10   9      439.93      468.17     29.29 o 
   6  10   9        1.76       10.31     28.06 o 
   7  10   9      128.71      153.49     30.25 o 
   8  10   9       91.48      115.65     45.87 o 
   9  10   9      102.91      108.73     39.33 o 
  10  10   9        1.52       62.07     33.90 o 
  11  10   9       21.42      109.92     70.85 o 
   1  11   9     1110.96     1300.74     66.67 o 
   2  11   9     4811.66     4797.54     96.15 o 
   3  11   9       52.44       56.09     20.60 o 
   4  11   9      427.15      444.93     33.40 o 
   5  11   9       13.67       26.64     18.79 o 
   6  11   9      188.88      149.44     34.73 o 
   7  11   9      430.92      466.64     48.25 o 
   8  11   9      121.81      104.34     34.01 o 
   9  11   9       66.05       99.40     39.13 o 
  10  11   9       48.96       60.76     37.37 o 
  11  11   9       61.54      150.37     61.40 o 
   0  12   9      525.07      696.69     74.30 o 
   1  12   9     3202.55     3296.87    106.34 o 
   2  12   9      175.05      163.55     29.90 o 
   3  12   9     1695.97     1686.48     63.76 o 
   4  12   9      649.58      660.84     42.21 o 
   5  12   9        5.51      -18.70     24.36 o 
   6  12   9        0.29      -12.61     28.92 o 
   7  12   9        8.03       -9.67     36.59 o 
   8  12   9      560.21      679.05     68.91 o 
   9  12   9       19.15       26.81     40.84 o 
  10  12   9       13.39       42.02     35.61 o 
   1  13   9     1914.81     1770.83     86.44 o 
   2  13   9       30.64        9.06     24.31 o 
   3  13   9      749.05      724.62     49.37 o 
   4  13   9     1509.29     1775.98     70.43 o 
   5  13   9       38.46       22.31     18.05 o 
   6  13   9        8.56       22.22     14.74 o 
   7  13   9        0.76       -5.87     33.85 o 
   8  13   9       23.54       43.41     38.32 o 
   9  13   9        0.34       42.24     38.40 o 
  10  13   9        6.04       55.77     51.93 o 
   0  14   9     1481.99     1487.38    131.82 o 
   1  14   9      693.26      703.61     50.69 o 
   2  14   9       39.64       63.25     23.26 o 
   3  14   9      360.44      376.04     36.29 o 
   4  14   9     1635.97     1587.96     75.31 o 
   5  14   9       17.12      -10.84     26.13 o 
   6  14   9       13.12       11.65     32.61 o 
   7  14   9        6.25       15.04     34.54 o 
   8  14   9      537.92      708.33     70.69 o 
   9  14   9       22.09      -10.43     43.95 o 
   1  15   9     2788.46     3023.68    105.44 o 
   2  15   9      205.71      216.63     29.40 o 
   3  15   9      698.10      735.13     44.39 o 
   4  15   9      657.16      782.22     63.81 o 
   5  15   9      805.95      900.33     60.98 o 
   6  15   9       78.22       88.14     35.59 o 
   7  15   9      118.09      136.73     46.66 o 
   8  15   9        0.56       10.02     50.36 o 
   0  16   9      319.69      333.85     65.47 o 
   1  16   9       13.31       19.70     27.60 o 
   2  16   9      162.27      125.30     34.72 o 
   3  16   9       88.34       97.59     33.51 o 
   4  16   9       13.17        1.67     32.43 o 
   5  16   9        0.38       41.02     45.18 o 
   6  16   9       22.59       56.10     37.73 o 
   7  16   9       17.96      -39.37     39.37 o 
   1  17   9       38.86       19.73     29.44 o 
   2  17   9       56.91       65.28     31.18 o 
   3  17   9       98.20       80.53     31.20 o 
   4  17   9        5.61      -42.42     42.42 o 
   5  17   9      136.57      138.34     47.81 o 
   6  17   9       81.36       36.52     45.07 o 
   0  18   9      152.28      149.28     54.79 o 
   1  18   9       29.00       56.85     47.40 o 
   2  18   9        2.88        9.09     32.23 o 
   3  18   9        2.89       88.41     32.40 o 
   4  18   9        4.63       27.32     58.68 o 
   1  19   9        9.45       -9.18     48.21 o 
   2  19   9        4.69       51.11     52.36 o 
   0   0  10     7225.76     6673.36    184.84 o 
   1   0  10       36.71       35.32     24.00 o 
   2   0  10     4660.73     4344.15    107.74 o 
   3   0  10    13759.43    13159.77    199.65 o 
   4   0  10        0.03        5.52     23.22 o 
   5   0  10       13.73       -7.00     22.47 o 
   6   0  10      648.48      580.42     43.12 o 
   7   0  10      331.84      297.07     42.14 o 
   8   0  10      319.52      417.89     49.90 o 
   9   0  10      148.41      196.94     38.89 o 
  10   0  10      293.48      293.97     56.40 o 
  11   0  10      150.67      175.70     39.47 o 
  12   0  10       15.10       37.59     50.32 o 
  13   0  10        2.35      -59.88     59.88 o 
   1   1  10        0.47       30.50     16.45 o 
   2   1  10      257.93      333.83     31.90 o 
   3   1  10      840.56      816.53     37.82 o 
   4   1  10     1079.30     1115.30     41.14 o 
   5   1  10       65.60       89.79     15.75 o 
   6   1  10      210.37      231.00     22.84 o 
   7   1  10       44.49       67.89     21.71 o 
   8   1  10       19.83       36.29     22.48 o 
   9   1  10       20.42        6.93     15.47 o 
  10   1  10       29.76       26.31     12.29 o 
  11   1  10        2.91      -14.57     21.41 o 
  12   1  10        0.43       12.22     26.76 o 
  13   1  10        1.55       43.67     45.74 o 
   0   2  10    11031.67    10758.72    188.96 o 
   1   2  10     1601.14     1867.51     55.34 o 
   2   2  10      190.25      127.48     19.01 o 
   3   2  10       54.04      112.59     18.55 o 
   4   2  10       76.31       37.33     16.21 o 
   5   2  10      121.69       93.84     17.45 o 
   6   2  10       11.33      -14.91     14.91 o 
   7   2  10       66.75       80.47     17.44 o 
   8   2  10      241.95      305.66     31.02 o 
   9   2  10        1.50       -6.53     12.45 o 
  10   2  10      147.21      113.54     15.02 o 
  11   2  10      140.17      137.63     33.81 o 
  12   2  10        3.69       54.45     27.83 o 
  13   2  10       41.54       28.16     43.97 o 
   1   3  10     2017.13     2067.27     60.99 o 
   2   3  10      406.55      423.48     30.80 o 
   3   3  10       65.96       43.57     18.09 o 
   4   3  10       38.82       42.71     16.29 o 
   5   3  10      544.34      522.10     28.48 o 
   6   3  10      583.55      598.41     27.72 o 
   7   3  10       29.64        3.33     19.87 o 
   8   3  10        0.17       14.74     21.16 o 
   9   3  10        0.52       -0.15     14.56 o 
  10   3  10       33.56       53.82     19.86 o 
  11   3  10       17.23        7.01     28.36 o 
  12   3  10        2.38       -8.66     37.32 o 
  13   3  10        5.14        2.50     41.86 o 
   0   4  10     3909.81     4849.50    125.37 o 
   1   4  10      150.76      169.79     21.08 o 
   2   4  10     1854.44     2061.47     58.45 o 
   3   4  10      124.64       78.35     14.04 o 
   4   4  10     1900.40     2099.07     54.40 o 
   5   4  10        4.36       14.91      8.26 o 
   6   4  10      341.45      364.80     26.06 o 
   7   4  10       73.52       84.16     19.47 o 
   8   4  10     1063.30     1171.80     48.21 o 
   9   4  10        0.07      -19.18     19.76 o 
  10   4  10       24.18        9.76     27.18 o 
  11   4  10       51.07       45.31     33.46 o 
  12   4  10       46.37      102.81     40.83 o 
  13   4  10       38.20       -5.79     42.00 o 
   1   5  10      485.05      527.98     28.07 o 
   2   5  10       11.95       16.12     15.08 o 
   3   5  10      509.86      524.21     26.84 o 
   4   5  10        5.07       -9.95     11.59 o 
   5   5  10        0.13        4.77     13.79 o 
   6   5  10      462.93      499.30     32.90 o 
   7   5  10      156.16      215.21     29.95 o 
   8   5  10       23.43       37.01     19.96 o 
   9   5  10        5.95       46.09     21.10 o 
  10   5  10       83.19       36.42     26.46 o 
  11   5  10       56.21       52.99     35.02 o 
  12   5  10        0.47       18.06     41.64 o 
  13   5  10       10.51       -2.52     47.76 o 
   0   6  10     8276.50     9974.43    188.78 o 
   1   6  10        0.46       -5.44     10.30 o 
   2   6  10     1562.86     1624.82     43.21 o 
   3   6  10     2151.35     2322.25     54.12 o 
   4   6  10       81.93      117.61     27.56 o 
   5   6  10      200.69      196.18     19.84 o 
   6   6  10      175.65      182.76     21.91 o 
   7   6  10      259.48      217.24     23.04 o 
   8   6  10      235.22      286.85     36.85 o 
   9   6  10        9.36       61.68     23.07 o 
  10   6  10       84.99       69.11     34.92 o 
  11   6  10        7.82        8.95     28.20 o 
  12   6  10       10.28       17.35     33.74 o 
   1   7  10       51.36       47.04     17.43 o 
   2   7  10      693.61      691.72     37.77 o 
   3   7  10     1014.45     1159.68     39.56 o 
   4   7  10      111.41      110.05     16.83 o 
   5   7  10      280.21      331.63     25.34 o 
   6   7  10       16.52        5.45     24.59 o 
   7   7  10       75.09       82.83     29.33 o 
   8   7  10       14.48       28.13     25.83 o 
   9   7  10        4.03       13.91     20.02 o 
  10   7  10        2.38      -20.64     32.36 o 
  11   7  10       33.81       43.72     34.34 o 
  12   7  10        0.90      -16.64     62.68 o 
   0   8  10      327.33      369.33     53.22 o 
   1   8  10        6.87       25.28     20.10 o 
   2   8  10      149.19      146.50     23.18 o 
   3   8  10      537.14      470.76     30.16 o 
   4   8  10     1302.83     1292.62     43.30 o 
   5   8  10      139.18      136.22     25.58 o 
   6   8  10      131.47      135.42     16.60 o 
   7   8  10      128.30      131.67     39.58 o 
   8   8  10      564.80      630.05     50.51 o 
   9   8  10       11.46        4.79     23.77 o 
  10   8  10       66.90       70.73     36.57 o 
  11   8  10       35.02       50.33     40.89 o 
  12   8  10        0.00       51.62     37.68 o 
   1   9  10      150.37      171.72     23.62 o 
   2   9  10       30.24       52.68     24.17 o 
   3   9  10      213.80      240.64     29.31 o 
   4   9  10      475.16      515.05     33.91 o 
   5   9  10      236.56      282.27     33.55 o 
   6   9  10      128.12      118.57     18.08 o 
   7   9  10       80.21       46.86     33.18 o 
   8   9  10      129.89      102.03     29.49 o 
   9   9  10        1.37       34.79     36.60 o 
  10   9  10       10.88       23.88     35.49 o 
  11   9  10       12.25       30.87     37.07 o 
   0  10  10     2704.38     2896.89    163.57 o 
   1  10  10     3851.80     3880.50    131.39 o 
   2  10  10     2267.60     2267.70     75.14 o 
   3  10  10      279.29      331.28     27.62 o 
   4  10  10      205.13      164.65     26.15 o 
   5  10  10      994.98     1000.31     53.08 o 
   6  10  10      604.68      471.94     34.29 o 
   7  10  10       23.90       19.41     29.47 o 
   8  10  10      104.07       68.90     30.62 o 
   9  10  10       67.24      106.26     43.44 o 
  10  10  10        9.64       78.24     48.74 o 
  11  10  10       26.99       16.32     51.08 o 
   1  11  10       90.66       83.74     29.49 o 
   2  11  10      773.08      729.09     49.70 o 
   3  11  10       28.91       14.22     17.86 o 
   4  11  10      238.53      245.15     34.03 o 
   5  11  10      152.59      208.29     26.38 o 
   6  11  10       84.47       71.16     19.67 o 
   7  11  10       93.51       65.87     28.93 o 
   8  11  10       15.56       26.64     50.79 o 
   9  11  10      102.34       65.76     51.93 o 
  10  11  10       10.94       19.50     39.68 o 
  11  11  10       13.62       51.18     56.90 o 
   0  12  10     2228.23     2321.07    127.24 o 
   1  12  10       64.81       45.63     30.97 o 
   2  12  10      344.88      328.11     38.83 o 
   3  12  10      102.34      100.92     22.60 o 
   4  12  10      254.44      226.10     31.71 o 
   5  12  10        2.31        3.84     20.26 o 
   6  12  10       28.41      -13.77     32.52 o 
   7  12  10       37.51       59.83     36.78 o 
   8  12  10       25.13       82.73     40.18 o 
   9  12  10        4.75      -36.94     36.94 o 
  10  12  10       70.88       55.92     44.93 o 
   1  13  10      969.20     1025.35     67.48 o 
   2  13  10     1221.32     1186.81     66.75 o 
   3  13  10      289.05      251.55     50.03 o 
   4  13  10      252.93      322.78     34.45 o 
   5  13  10      333.15      373.12     41.01 o 
   6  13  10      814.09      895.80     75.33 o 
   7  13  10       73.87       35.28     54.52 o 
   8  13  10       10.83       27.82     39.26 o 
   9  13  10       95.42       50.75     36.00 o 
   0  14  10      124.02      192.90     68.07 o 
   1  14  10       31.75       28.05     30.89 o 
   2  14  10       15.98       18.72     19.17 o 
   3  14  10      110.04      106.36     38.50 o 
   4  14  10      153.74      142.29     30.34 o 
   5  14  10      122.92      111.05     25.56 o 
   6  14  10        7.26       -0.38     37.09 o 
   7  14  10       16.74        6.14     45.17 o 
   8  14  10      167.62      165.99     40.64 o 
   9  14  10        2.56        4.01     38.52 o 
   1  15  10      124.31      192.76     34.86 o 
   2  15  10       17.03      -26.22     29.31 o 
   3  15  10      489.04      411.43     49.52 o 
   4  15  10      343.31      337.24     61.07 o 
   5  15  10        4.63      -47.67     47.67 o 
   6  15  10        3.68       30.16     44.01 o 
   7  15  10       22.14      -13.15     41.91 o 
   8  15  10       24.63       27.02     50.14 o 
   0  16  10      219.88      337.56     85.32 o 
   1  16  10        7.15       -7.31     27.73 o 
   2  16  10      821.67      858.69     71.27 o 
   3  16  10       23.90       13.82     34.90 o 
   4  16  10        0.32      -23.31     44.90 o 
   5  16  10       76.73       58.51     53.37 o 
   6  16  10      200.90      169.71     54.99 o 
   7  16  10       40.84      112.55     68.57 o 
   1  17  10        2.00       30.71     28.62 o 
   2  17  10       25.11       36.65     29.74 o 
   3  17  10       54.39       48.54     32.47 o 
   4  17  10      296.31      335.61     63.95 o 
   5  17  10      102.56      242.24     53.95 o 
   0  18  10        0.63      -47.67     47.67 o 
   1  18  10       41.33       72.38     39.80 o 
   2  18  10       17.78       42.10     32.97 o 
   3  18  10        3.79       39.82     53.89 o 
   4  18  10       35.81      136.07     43.02 o 
   1   1  11      151.37      214.31     25.43 o 
   2   1  11     5191.15     5338.70     92.59 o 
   3   1  11       39.67       44.97     19.78 o 
   4   1  11     1233.38     1115.71     45.54 o 
   5   1  11       62.02       41.87     18.50 o 
   6   1  11        0.53       48.15     17.60 o 
   7   1  11        0.61      -13.63     18.58 o 
   8   1  11       24.07       18.83     25.34 o 
   9   1  11       30.57       78.95     17.66 o 
  10   1  11        1.21       -1.99     17.49 o 
  11   1  11       14.31       18.69     21.16 o 
  12   1  11        0.33      -74.09     74.09 o 
  13   1  11       11.97        7.61     45.12 o 
   0   2  11     2442.08     3115.86    103.36 o 
   1   2  11     1512.15     1492.57     55.19 o 
   2   2  11      745.21      732.86     39.32 o 
   3   2  11     1843.52     2086.85     58.74 o 
   4   2  11       11.86        4.67     15.52 o 
   5   2  11      260.89      227.17     24.77 o 
   6   2  11       20.88       29.02     16.12 o 
   7   2  11       13.51       -9.47     17.27 o 
   8   2  11       41.17       56.31     17.60 o 
   9   2  11       56.07       29.78     12.54 o 
  10   2  11        4.92      -12.49     18.24 o 
  11   2  11       17.24        2.25     23.65 o 
  12   2  11        0.13       -0.72     32.47 o 
  13   2  11        5.18       41.50     45.42 o 
   1   3  11       53.64      102.10     23.91 o 
   2   3  11     1955.02     1712.32     60.52 o 
   3   3  11      272.36      304.83     23.45 o 
   4   3  11     2275.88     2185.03     59.33 o 
   5   3  11       17.25       21.39     14.10 o 
   6   3  11        6.72       26.19     12.97 o 
   7   3  11       56.36       46.72     17.13 o 
   8   3  11       29.29       48.29     24.10 o 
   9   3  11        0.25       21.05     17.71 o 
  10   3  11      111.38      121.94     38.04 o 
  11   3  11      123.01      114.34     33.26 o 
  12   3  11        0.37       36.17     33.49 o 
  13   3  11        1.31       -6.47     54.58 o 
   0   4  11      132.91      258.56     38.14 o 
   1   4  11       88.45      103.42     22.73 o 
   2   4  11        9.79       17.70     15.43 o 
   3   4  11      100.36      105.35     15.33 o 
   4   4  11      599.01      607.84     31.10 o 
   5   4  11      190.93      212.06     19.52 o 
   6   4  11       72.71       63.10     18.22 o 
   7   4  11      115.12      129.39     24.08 o 
   8   4  11      321.43      364.56     31.41 o 
   9   4  11        0.47       37.02     25.29 o 
  10   4  11      159.30      164.34     34.59 o 
  11   4  11       16.45       63.55     32.46 o 
  12   4  11      127.93       78.20     34.04 o 
   1   5  11     1055.13     1316.18     47.75 o 
   2   5  11      187.40      164.49     20.55 o 
   3   5  11      654.81      704.92     32.98 o 
   4   5  11      625.94      572.92     28.14 o 
   5   5  11       75.19      108.62     18.63 o 
   6   5  11      161.21      148.81     22.28 o 
   7   5  11       35.99       36.87     22.48 o 
   8   5  11       33.30       22.46     15.41 o 
   9   5  11       14.30        9.81     25.71 o 
  10   5  11        3.99      -18.28     34.65 o 
  11   5  11        0.02       20.38     39.68 o 
  12   5  11       24.92       15.92     36.32 o 
   0   6  11      724.14      862.14     38.80 o 
   1   6  11      556.42      533.03     28.18 o 
   2   6  11       73.06       66.39     15.07 o 
   3   6  11      282.44      289.34     21.88 o 
   4   6  11      288.18      278.89     21.66 o 
   5   6  11        6.21       -8.59     17.82 o 
   6   6  11      148.68      154.99     24.26 o 
   7   6  11       53.06       46.33     36.95 o 
   8   6  11       35.83       29.56     25.92 o 
   9   6  11       19.17       69.95     28.07 o 
  10   6  11      110.64       85.93     35.99 o 
  11   6  11        0.02       -2.91     37.15 o 
  12   6  11        0.23       27.17     41.80 o 
   1   7  11     1094.47     1113.96     45.20 o 
   2   7  11     1227.39     1194.48     42.48 o 
   3   7  11       15.39       21.37     16.63 o 
   4   7  11      548.17      593.87     33.23 o 
   5   7  11      492.11      589.50     37.22 o 
   6   7  11       46.17       44.83     25.91 o 
   7   7  11       12.77       56.97     39.58 o 
   8   7  11      170.59      180.24     29.62 o 
   9   7  11       14.70       35.57     30.22 o 
  10   7  11        1.81       17.01     25.79 o 
  11   7  11        8.44        3.95     36.67 o 
  12   7  11       25.09      -13.79     36.41 o 
   0   8  11       66.06       66.99     31.77 o 
   1   8  11      132.99      147.31     21.11 o 
   2   8  11        4.84        3.96     18.94 o 
   3   8  11      605.99      614.18     39.53 o 
   4   8  11        0.04        3.30     28.21 o 
   5   8  11       53.99       65.67     32.28 o 
   6   8  11        4.21        4.63     27.42 o 
   7   8  11      110.81       94.35     37.57 o 
   8   8  11       30.39       34.21     35.33 o 
   9   8  11        6.42       -7.30     32.54 o 
  10   8  11        2.98       16.55     34.72 o 
  11   8  11        9.66      -30.66     42.53 o 
   1   9  11      331.35      301.10     39.79 o 
   2   9  11       30.17       11.37     30.78 o 
   3   9  11       26.72       46.04     29.51 o 
   4   9  11     2096.80     2368.20     72.49 o 
   5   9  11        5.94       10.44     20.47 o 
   6   9  11     1479.25     1567.79     54.92 o 
   7   9  11       21.36       47.62     35.98 o 
   8   9  11        8.53       42.57     31.14 o 
   9   9  11       34.72        8.37     32.71 o 
  10   9  11       89.52       75.49     36.63 o 
  11   9  11       49.23       13.41     38.89 o 
   0  10  11     1053.44     1183.56    103.82 o 
   1  10  11      855.13      689.10     70.52 o 
   2  10  11     1283.86     1307.56     69.03 o 
   3  10  11      109.69      137.91     34.58 o 
   4  10  11      290.59      278.75     35.12 o 
   5  10  11      403.28      359.34     32.20 o 
   6  10  11      217.70      207.82     30.77 o 
   7  10  11      109.88       86.47     35.20 o 
   8  10  11       32.82       36.13     39.70 o 
   9  10  11       21.37       22.46     40.39 o 
  10  10  11       10.37      -16.88     43.21 o 
  11  10  11        8.29       75.14     47.48 o 
   1  11  11       86.46       13.76     32.45 o 
   2  11  11       14.60       16.55     30.16 o 
   3  11  11        0.88       13.63     19.19 o 
   4  11  11        2.81       31.94     20.56 o 
   5  11  11       85.30      122.04     27.88 o 
   6  11  11      663.96      662.30     41.78 o 
   7  11  11      325.14      317.85     53.83 o 
   8  11  11       31.63       48.09     35.06 o 
   9  11  11       56.88       61.61     38.78 o 
  10  11  11       25.02        6.70     46.81 o 
   0  12  11       17.02       46.90     51.66 o 
   1  12  11     1559.79     1698.61     86.84 o 
   2  12  11        3.93        8.33     30.01 o 
   3  12  11      437.01      455.95     38.42 o 
   4  12  11      139.80      129.76     29.49 o 
   5  12  11      230.91      242.76     31.57 o 
   6  12  11        9.25       -0.58     47.73 o 
   7  12  11       61.63       39.27     41.89 o 
   8  12  11      182.03      165.76     48.24 o 
   9  12  11       27.39       89.58     36.44 o 
  10  12  11       28.11       24.61     35.59 o 
   1  13  11      272.92      391.97     48.12 o 
   2  13  11     1829.82     1866.40     79.03 o 
   3  13  11      523.01      552.84     33.84 o 
   4  13  11      384.15      446.08     47.19 o 
   5  13  11       37.39       72.05     44.21 o 
   6  13  11       60.35        3.70     55.17 o 
   7  13  11       20.89       67.07     56.86 o 
   8  13  11        2.30      -25.12     53.61 o 
   9  13  11       11.83      -48.02     48.02 o 
   0  14  11      548.53      500.81     86.09 o 
   1  14  11       24.16       80.88     36.44 o 
   2  14  11      386.17      376.83     46.43 o 
   3  14  11      100.04      102.89     35.65 o 
   4  14  11      275.33      261.60     45.81 o 
   5  14  11        1.14      -19.69     44.89 o 
   6  14  11       41.44       11.22     42.60 o 
   7  14  11       20.20       71.70     38.17 o 
   8  14  11       40.46       67.23     53.86 o 
   1  15  11       36.68       21.86     35.73 o 
   2  15  11       34.33       77.90     40.09 o 
   3  15  11       66.00       40.01     35.91 o 
   4  15  11        3.14       -2.08     40.04 o 
   5  15  11       10.90      -44.77     53.35 o 
   6  15  11      199.96      262.57     61.24 o 
   7  15  11       26.59        8.88     47.35 o 
   0  16  11      107.79      114.37     79.93 o 
   1  16  11        1.55       59.46     53.37 o 
   2  16  11        0.77        9.56     38.48 o 
   3  16  11       38.95       90.76     37.31 o 
   4  16  11       23.40       15.65     51.76 o 
   5  16  11       54.20       -5.63     54.35 o 
   6  16  11       43.52        9.71     61.27 o 
   1  17  11       21.44      109.08     38.51 o 
   2  17  11       30.09       21.85     39.62 o 
   3  17  11       76.13      138.77     41.96 o 
   4  17  11      259.33      217.88     53.55 o 
   5  17  11       78.20       49.48     58.27 o 
   0  18  11        0.14      -20.73     49.41 o 
   1  18  11       74.15       63.19     48.53 o 
   2  18  11       20.31       26.68     45.31 o 
   3  18  11        2.34        0.00     37.41 o 
   0   0  12      872.14      707.54     90.26 o 
   1   0  12     3889.54     3609.37    105.30 o 
   2   0  12      835.38      932.96     63.49 o 
   3   0  12       13.58       42.52     31.48 o 
   4   0  12      260.49      285.09     49.29 o 
   5   0  12      374.27      408.97     43.23 o 
   6   0  12       18.77        0.44     28.40 o 
   7   0  12       10.02       26.63     35.53 o 
   8   0  12      101.86       88.35     44.09 o 
   9   0  12       50.78       62.70     66.23 o 
  10   0  12       16.72        5.63     26.92 o 
  11   0  12       46.86       50.12     34.90 o 
  12   0  12        7.08      -19.71     53.39 o 
   1   1  12        0.00       24.38     19.24 o 
   2   1  12      344.20      434.09     35.10 o 
   3   1  12        8.07       18.25     23.88 o 
   4   1  12      282.83      321.30     28.99 o 
   5   1  12      570.40      638.59     35.64 o 
   6   1  12     1175.07     1216.73     51.63 o 
   7   1  12       15.55       39.07     24.37 o 
   8   1  12      261.29      305.28     37.86 o 
   9   1  12      208.14      174.76     24.99 o 
  10   1  12       11.64       -6.14     16.90 o 
  11   1  12        8.90       -0.92     27.07 o 
  12   1  12        4.27      -49.53     49.53 o 
   0   2  12     7758.79     6988.41    217.85 o 
   1   2  12     1718.18     1751.01     62.69 o 
   2   2  12     1677.61     1794.83     57.66 o 
   3   2  12      443.69      383.17     27.88 o 
   4   2  12       96.78      206.11     25.54 o 
   5   2  12     1715.35     1981.21     52.64 o 
   6   2  12     1463.74     1515.64     54.14 o 
   7   2  12     1492.25     1375.87     53.42 o 
   8   2  12      365.70      410.92     33.49 o 
   9   2  12       16.83       14.52     12.04 o 
  10   2  12       53.86       81.29     15.06 o 
  11   2  12      368.87      333.75     44.45 o 
  12   2  12       13.61      -42.23     42.23 o 
   1   3  12      176.37      156.36     25.76 o 
   2   3  12      715.02      810.10     43.50 o 
   3   3  12      112.42       93.49     19.23 o 
   4   3  12       48.47       87.71     16.97 o 
   5   3  12       23.54       55.53     19.65 o 
   6   3  12       34.85       45.73     15.56 o 
   7   3  12      103.53       88.97     17.03 o 
   8   3  12       22.96       16.45     19.19 o 
   9   3  12       29.07       33.29     20.33 o 
  10   3  12       21.23       39.78     25.64 o 
  11   3  12       47.58       37.67     30.81 o 
  12   3  12       34.69       23.24     26.85 o 
   0   4  12     4264.26     4074.03    161.10 o 
   1   4  12      227.64      272.67     28.14 o 
   2   4  12      780.41      778.71     37.75 o 
   3   4  12      255.72      323.91     23.90 o 
   4   4  12      162.80      149.32     18.87 o 
   5   4  12      413.98      384.95     28.06 o 
   6   4  12      357.37      433.11     26.50 o 
   7   4  12      179.37      159.97     24.20 o 
   8   4  12        8.37       11.98     20.62 o 
   9   4  12       32.27       31.66     17.87 o 
  10   4  12      111.20       74.41     33.98 o 
  11   4  12       68.46       44.42     44.10 o 
  12   4  12       17.39      -33.27     33.27 o 
   1   5  12       24.63       29.76     18.72 o 
   2   5  12       50.96       69.88     17.77 o 
   3   5  12      352.59      402.16     27.12 o 
   4   5  12        0.28       24.84     15.04 o 
   5   5  12        0.90        2.30     15.41 o 
   6   5  12       65.30       76.99     20.49 o 
   7   5  12      125.90      142.59     29.28 o 
   8   5  12        0.00       -5.13     17.27 o 
   9   5  12       70.57       69.64     17.90 o 
  10   5  12        1.17      -29.67     46.17 o 
  11   5  12       37.71       54.69     41.83 o 
  12   5  12        8.06       27.74     40.82 o 
   0   6  12     2098.11     2320.46    115.61 o 
   1   6  12      293.72      293.79     25.63 o 
   2   6  12     1517.35     1669.22     49.77 o 
   3   6  12      116.54      108.42     16.70 o 
   4   6  12       22.01       26.74     16.38 o 
   5   6  12      267.13      290.53     30.55 o 
   6   6  12       80.55      118.72     23.74 o 
   7   6  12       76.68       83.25     22.83 o 
   8   6  12      348.50      378.41     31.44 o 
   9   6  12       19.54       31.13     34.38 o 
  10   6  12       27.19       42.84     39.16 o 
  11   6  12       20.76      -37.47     37.47 o 
  12   6  12        0.19       21.33     37.21 o 
   1   7  12       17.95        3.74     16.43 o 
   2   7  12      105.52       88.04     15.94 o 
   3   7  12      250.16      264.29     23.53 o 
   4   7  12       46.01       42.52     17.86 o 
   5   7  12        1.60       -3.87     23.08 o 
   6   7  12       79.80       98.97     19.99 o 
   7   7  12       80.94       68.84     21.12 o 
   8   7  12      186.39      217.98     37.20 o 
   9   7  12       31.78       60.30     31.89 o 
  10   7  12       10.79       -3.06     34.74 o 
  11   7  12       56.19       11.36     58.11 o 
   0   8  12     1105.63     1247.13    112.28 o 
   1   8  12     1096.88     1094.30     57.46 o 
   2   8  12     1239.93     1248.13     59.70 o 
   3   8  12      492.98      477.77     31.38 o 
   4   8  12      468.94      463.41     33.32 o 
   5   8  12     2009.49     2170.27     71.31 o 
   6   8  12      745.33      793.98     51.79 o 
   7   8  12       84.03       85.11     17.39 o 
   8   8  12       68.58       63.98     35.87 o 
   9   8  12      183.52      159.34     39.24 o 
  10   8  12        4.67      -26.60     33.21 o 
  11   8  12        0.10       50.56     49.60 o 
   1   9  12        0.46      -35.10     35.10 o 
   2   9  12       50.68       60.01     28.30 o 
   3   9  12      421.90      420.93     44.44 o 
   4   9  12      629.96      566.91     41.46 o 
   5   9  12      157.74      138.99     27.75 o 
   6   9  12       57.92       23.81     23.37 o 
   7   9  12      817.55      872.29     79.73 o 
   8   9  12      133.15       71.28     42.49 o 
   9   9  12        0.06       -2.94     45.91 o 
  10   9  12       11.13      -28.98     34.94 o 
  11   9  12        0.91       43.07     46.37 o 
   0  10  12        5.63      -10.94     61.19 o 
   1  10  12     1267.81     1324.93     86.30 o 
   2  10  12       36.09       99.01     45.94 o 
   3  10  12      894.42      917.10     58.84 o 
   4  10  12      490.97      474.96     40.51 o 
   5  10  12      273.83      199.81     25.77 o 
   6  10  12       51.50       40.48     19.79 o 
   7  10  12       27.79       31.56     39.28 o 
   8  10  12      404.94      393.45     94.51 o 
   9  10  12       91.77      116.58     39.58 o 
  10  10  12       72.98       55.51     44.58 o 
   1  11  12        4.09       19.01     30.76 o 
   2  11  12      274.97      265.73     44.29 o 
   3  11  12        7.43      -12.99     21.79 o 
   4  11  12      326.72      317.18     30.52 o 
   5  11  12      182.17      191.50     28.45 o 
   6  11  12      112.67      126.83     45.64 o 
   7  11  12        0.00      -40.68     48.30 o 
   8  11  12       59.89        3.81     91.96 o 
   9  11  12       94.94       35.24     46.17 o 
  10  11  12        5.12       93.59     51.91 o 
   0  12  12      628.56      692.46     90.83 o 
   1  12  12       14.85       33.02     31.61 o 
   2  12  12      794.09      812.56     61.28 o 
   3  12  12       54.95       53.44     25.04 o 
   4  12  12        6.52      -15.00     27.71 o 
   5  12  12      438.45      546.02     68.18 o 
   6  12  12      345.23      435.35     76.58 o 
   7  12  12        4.71      -42.72     42.72 o 
   8  12  12      134.23      139.82     50.24 o 
   9  12  12       41.00      -37.06     53.69 o 
   1  13  12       22.92       30.12     30.93 o 
   2  13  12      332.33      236.63     33.77 o 
   3  13  12       61.53       72.85     34.76 o 
   4  13  12       41.65       39.52     27.79 o 
   5  13  12        0.04      -15.49     47.86 o 
   6  13  12       39.38       62.02     50.63 o 
   7  13  12        5.81       70.09     43.85 o 
   8  13  12        0.18       60.15     41.53 o 
   9  13  12       10.24       47.64     41.82 o 
   0  14  12      231.42      254.23     65.02 o 
   1  14  12       18.24       41.67     31.73 o 
   2  14  12      104.16      122.16     38.15 o 
   3  14  12       78.88      117.83     49.58 o 
   4  14  12       21.13      -31.65     35.99 o 
   5  14  12      220.49      329.57     72.08 o 
   6  14  12       65.10       75.18     61.83 o 
   7  14  12        0.04       80.85     49.52 o 
   8  14  12        2.80       64.44     53.52 o 
   1  15  12        3.21       14.88     34.31 o 
   2  15  12       27.86       41.18     34.44 o 
   3  15  12      124.32      139.01     42.52 o 
   4  15  12       57.09      172.83     63.11 o 
   5  15  12        0.02      -49.47     53.96 o 
   6  15  12       21.43       15.19     42.03 o 
   7  15  12       12.07      -57.65     76.06 o 
   0  16  12       35.03      -70.95     70.95 o 
   1  16  12        1.78       18.81     38.88 o 
   2  16  12       14.85      107.00     40.53 o 
   3  16  12      149.61      166.03     44.47 o 
   4  16  12      162.58      131.41     52.08 o 
   5  16  12       13.35      -11.17     49.78 o 
   6  16  12       24.51      -52.72     52.72 o 
   1  17  12        0.61      -38.11     38.11 o 
   2  17  12       39.58       -3.05     57.69 o 
   3  17  12        0.33       41.89     48.45 o 
   4  17  12        8.93       -6.23     45.89 o 
   0  18  12      218.11      317.03     76.21 o 
   1  18  12       18.62       13.82     37.99 o 
   1   1  13      845.44      799.43     44.10 o 
   2   1  13      630.00      610.82     35.11 o 
   3   1  13      209.33      205.09     23.60 o 
   4   1  13      181.36      148.20     28.89 o 
   5   1  13       26.56       43.78     21.32 o 
   6   1  13       23.11       44.00     23.36 o 
   7   1  13      175.08      201.37     30.32 o 
   8   1  13        0.12      -10.62     31.23 o 
   9   1  13      159.07      267.31     49.56 o 
  10   1  13       59.54      106.84     28.19 o 
  11   1  13       63.86       38.61     29.35 o 
  12   1  13       26.43       51.62     48.89 o 
   0   2  13      191.30      149.78     48.04 o 
   1   2  13       24.49       10.50     20.88 o 
   2   2  13       94.55       95.56     19.27 o 
   3   2  13       72.11       35.45     20.17 o 
   4   2  13       30.14       34.28     18.68 o 
   5   2  13        0.79       13.74     21.00 o 
   6   2  13      116.47      145.45     27.54 o 
   7   2  13        0.03       -3.97     23.72 o 
   8   2  13      197.95      189.29     29.69 o 
   9   2  13      220.56      174.16     26.14 o 
  10   2  13        2.57       31.25     35.68 o 
  11   2  13        3.55       10.12     26.95 o 
  12   2  13       22.50      -52.67     52.67 o 
   1   3  13     1989.92     1950.62     66.39 o 
   2   3  13      225.65      229.22     26.00 o 
   3   3  13      256.70      216.08     24.35 o 
   4   3  13       19.73      -15.41     17.46 o 
   5   3  13       80.44       74.25     24.62 o 
   6   3  13      265.74      312.17     29.65 o 
   7   3  13      566.07      652.22     36.68 o 
   8   3  13      141.09      105.74     27.71 o 
   9   3  13      245.94      282.44     37.44 o 
  10   3  13      339.79      378.13     43.19 o 
  11   3  13       52.30        4.96     50.76 o 
  12   3  13       14.35      -29.64     44.37 o 
   0   4  13     1146.11     1095.03     83.92 o 
   1   4  13      463.91      427.70     35.39 o 
   2   4  13      239.47      255.31     23.98 o 
   3   4  13       72.96       79.24     16.33 o 
   4   4  13       10.05       -6.06     16.97 o 
   5   4  13        1.21       -1.68     17.15 o 
   6   4  13        0.46       -0.03     20.13 o 
   7   4  13       37.66       -3.97     19.06 o 
   8   4  13       71.07       37.57     25.72 o 
   9   4  13       76.53       67.64     33.87 o 
  10   4  13       71.62       62.10     36.55 o 
  11   4  13       22.85      -18.98     36.89 o 
  12   4  13      192.50      121.03     55.35 o 
   1   5  13     2068.93     2136.22     61.87 o 
   2   5  13       11.05       22.01     17.63 o 
   3   5  13      309.52      247.13     24.37 o 
   4   5  13       23.23       24.80     20.98 o 
   5   5  13       17.32       47.70     15.62 o 
   6   5  13      306.68      235.52     29.97 o 
   7   5  13      146.06      193.34     27.89 o 
   8   5  13       93.43       72.83     22.73 o 
   9   5  13      139.75      140.66     25.88 o 
  10   5  13       44.86      -27.70     38.47 o 
  11   5  13      249.96      291.25     53.17 o 
  12   5  13        6.39       44.46     37.03 o 
   0   6  13      326.24      244.37     29.67 o 
   1   6  13       61.49       25.08     16.63 o 
   2   6  13      328.59      365.31     28.13 o 
   3   6  13        0.00       21.18     17.47 o 
   4   6  13        1.03       -1.65     19.12 o 
   5   6  13        4.15       -5.19     22.41 o 
   6   6  13      112.12      113.01     22.72 o 
   7   6  13       14.88       48.77     23.78 o 
   8   6  13        4.61        6.85     24.76 o 
   9   6  13      295.23      336.16     52.19 o 
  10   6  13      142.37      113.63     38.21 o 
  11   6  13       10.90       36.46     46.62 o 
   1   7  13     1578.28     1717.43     70.19 o 
   2   7  13        7.72       -0.85     16.72 o 
   3   7  13      315.67      310.95     26.72 o 
   4   7  13      143.10      198.25     27.35 o 
   5   7  13        9.66       -4.36     21.89 o 
   6   7  13      463.62      434.96     39.03 o 
   7   7  13      564.98      712.31     54.46 o 
   8   7  13      182.81      171.22     22.76 o 
   9   7  13      148.38      162.73     40.31 o 
  10   7  13       31.30       -0.78     43.95 o 
  11   7  13       31.54        9.60     42.66 o 
   0   8  13      106.35      163.94     37.85 o 
   1   8  13        5.07       -8.65     27.45 o 
   2   8  13       47.90       59.35     26.17 o 
   3   8  13        6.54        4.94     20.95 o 
   4   8  13        0.54       13.63     20.17 o 
   5   8  13      132.81      109.74     24.69 o 
   6   8  13      307.77      301.67     32.34 o 
   7   8  13      166.65      130.74     26.66 o 
   8   8  13       10.09       28.00     29.78 o 
   9   8  13       16.59      -29.06     38.02 o 
  10   8  13       19.91      -13.02     36.36 o 
  11   8  13       22.42       12.03     40.82 o 
   1   9  13      598.31      616.39     61.54 o 
   2   9  13       27.61       73.04     52.22 o 
   3   9  13       15.96        3.11     26.30 o 
   4   9  13       17.84       28.22     23.08 o 
   5   9  13      181.09      198.05     33.37 o 
   6   9  13        5.72      -22.18     28.26 o 
   7   9  13        9.81       36.87     24.38 o 
   8   9  13      355.07      260.35     48.33 o 
   9   9  13       29.63       37.04     49.60 o 
  10   9  13        2.69       99.71     49.04 o 
   0  10  13       21.92      -27.66     46.42 o 
   1  10  13        2.48      -35.69     35.69 o 
   2  10  13      110.43      159.83     47.31 o 
   3  10  13       17.64       11.36     27.65 o 
   4  10  13      264.61      232.67     34.24 o 
   5  10  13      159.20      149.84     20.44 o 
   6  10  13      208.57      201.02     39.33 o 
   7  10  13       15.43       41.52     55.81 o 
   8  10  13       67.41      -35.21     47.45 o 
   9  10  13        0.00       12.02     40.19 o 
  10  10  13       25.64      -14.30     45.66 o 
   1  11  13      796.04      730.25     61.19 o 
   2  11  13      105.74      135.46     46.81 o 
   3  11  13      162.83      201.44     49.97 o 
   4  11  13      526.55      584.56     41.43 o 
   5  11  13       35.61      101.39     33.48 o 
   6  11  13        1.03      -46.87     68.83 o 
   7  11  13       21.93       91.12     48.14 o 
   8  11  13        0.72       19.32     42.53 o 
   9  11  13       16.37       14.41     45.49 o 
   0  12  13        0.11       28.74     48.82 o 
   1  12  13        3.70      -27.69     27.69 o 
   2  12  13        0.73      -29.67     29.67 o 
   3  12  13      182.40      219.61     39.05 o 
   4  12  13        3.68       -9.41     25.63 o 
   5  12  13      124.84       87.83     68.29 o 
   6  12  13        0.65       10.35     67.76 o 
   7  12  13       90.23       26.33     56.11 o 
   8  12  13       96.95       68.93     42.15 o 
   9  12  13        3.59      144.39     47.81 o 
   1  13  13      226.69      182.66     40.81 o 
   2  13  13       56.62       50.87     32.17 o 
   3  13  13       71.44       78.25     37.02 o 
   4  13  13      286.90      271.70     49.03 o 
   5  13  13       64.44      147.47     67.01 o 
   6  13  13       16.49      136.44     63.37 o 
   7  13  13       70.88       85.30     48.90 o 
   8  13  13        4.81       21.11     65.14 o 
   0  14  13      190.81      211.33     72.10 o 
   1  14  13        1.49       -8.52     40.96 o 
   2  14  13        2.20       16.98     35.41 o 
   3  14  13        0.98       10.18     58.31 o 
   4  14  13        5.42       99.49     50.20 o 
   5  14  13       12.49       67.74     61.31 o 
   6  14  13        0.03      -44.91     44.91 o 
   7  14  13       32.60        1.21     49.25 o 
   1  15  13      188.42      164.62     52.48 o 
   2  15  13        2.89       64.23     46.40 o 
   3  15  13       17.92      -23.84     53.53 o 
   4  15  13       63.82       11.98     44.24 o 
   5  15  13        2.89      -57.20     57.20 o 
   6  15  13        2.69       53.28     48.69 o 
   0  16  13        4.68      -42.61     60.97 o 
   1  16  13        0.49       23.77     43.75 o 
   2  16  13        2.52       71.83     49.58 o 
   3  16  13        7.03      -74.31     74.31 o 
   4  16  13        0.45      -52.52     52.52 o 
   5  16  13       47.53       46.82     48.80 o 
   1  17  13       96.36      121.98     41.57 o 
   2  17  13      136.70      200.49     56.31 o 
   3  17  13       38.15      129.42     52.84 o 
   0   0  14     1716.13     1675.58    114.68 o 
   1   0  14       23.46        4.43     26.82 o 
   2   0  14      420.26      406.59     41.20 o 
   3   0  14      115.56      102.01     28.00 o 
   4   0  14      139.41      170.59     39.81 o 
   5   0  14      262.90      252.44     41.03 o 
   6   0  14      841.50      950.30     87.76 o 
   7   0  14     1499.06     1741.20    103.93 o 
   8   0  14       26.32      -11.93     29.91 o 
   9   0  14        6.64       50.69     40.90 o 
  10   0  14       57.97       99.60     37.25 o 
  11   0  14       64.79        6.68     53.28 o 
  12   0  14      158.22      206.24     66.79 o 
   1   1  14       76.12       68.18     22.56 o 
   2   1  14      390.49      394.23     29.76 o 
   3   1  14       87.77       67.88     19.82 o 
   4   1  14       14.28       17.86     23.49 o 
   5   1  14        2.97      -11.03     21.86 o 
   6   1  14      818.78      783.92     46.54 o 
   7   1  14      754.40      737.77     49.63 o 
   8   1  14      257.86      280.44     36.40 o 
   9   1  14      178.78      197.65     31.54 o 
  10   1  14       74.76       65.92     42.34 o 
  11   1  14       44.76       14.58     37.50 o 
  12   1  14       19.36      -89.37     89.37 o 
   0   2  14        8.58      -45.46     45.46 o 
   1   2  14      630.14      623.59     38.08 o 
   2   2  14      569.00      573.55     34.15 o 
   3   2  14      233.80      208.50     26.55 o 
   4   2  14      104.05      115.76     25.03 o 
   5   2  14     1678.20     1648.26     63.58 o 
   6   2  14       16.11        6.20     24.80 o 
   7   2  14        9.58       -1.11     22.57 o 
   8   2  14      241.87      161.78     27.67 o 
   9   2  14      220.41      201.42     32.03 o 
  10   2  14      187.36      141.57     52.19 o 
  11   2  14       32.76      -42.16     42.16 o 
  12   2  14       13.37      -50.49     50.49 o 
   1   3  14      176.61      148.00     22.85 o 
   2   3  14      202.90      206.83     23.27 o 
   3   3  14       59.99       54.72     24.93 o 
   4   3  14       18.98       15.24     22.19 o 
   5   3  14       20.25        0.94     21.30 o 
   6   3  14        0.54       13.59     20.82 o 
   7   3  14      156.06      209.14     28.89 o 
   8   3  14      127.32       95.41     19.23 o 
   9   3  14        6.52      -36.35     36.35 o 
  10   3  14       18.07       47.21     38.32 o 
  11   3  14       56.83       -0.84     58.26 o 
  12   3  14       35.09       48.12     39.69 o 
   0   4  14       61.11       25.84     31.74 o 
   1   4  14      299.73      256.35     25.82 o 
   2   4  14        6.05        1.99     19.25 o 
   3   4  14     1313.34     1388.22     52.50 o 
   4   4  14       17.52       24.19     19.84 o 
   5   4  14      948.70      985.02     51.30 o 
   6   4  14       21.14       39.18     24.40 o 
   7   4  14       24.49       15.75     22.32 o 
   8   4  14        7.11        3.31     32.42 o 
   9   4  14      124.01      108.88     30.32 o 
  10   4  14       14.23       10.21     35.52 o 
  11   4  14        1.53       37.93     44.30 o 
   1   5  14      520.33      583.47     42.59 o 
   2   5  14       22.22        9.46     18.64 o 
   3   5  14       10.17       26.07     17.45 o 
   4   5  14       93.02       56.49     24.06 o 
   5   5  14      188.59      255.57     30.09 o 
   6   5  14       21.13       18.79     11.63 o 
   7   5  14        0.53       15.76     22.84 o 
   8   5  14        1.51       -2.71     20.41 o 
   9   5  14      107.42      123.45     38.15 o 
  10   5  14        0.14      -35.32     42.26 o 
  11   5  14      124.94       57.25     60.36 o 
   0   6  14       23.02       40.10     32.80 o 
   1   6  14      161.40      165.51     25.44 o 
   2   6  14        4.03        1.81     20.99 o 
   3   6  14     1584.97     1629.82     61.45 o 
   4   6  14        0.02       31.97     18.08 o 
   5   6  14      330.31      384.88     32.41 o 
   6   6  14       51.71       26.62     25.87 o 
   7   6  14      283.13      291.35     30.77 o 
   8   6  14       32.22        6.24     32.65 o 
   9   6  14       46.83       55.94     42.03 o 
  10   6  14       21.92        9.75     37.08 o 
  11   6  14      147.22      118.59     46.89 o 
   1   7  14      137.99      160.91     22.67 o 
   2   7  14       54.57       76.01     20.31 o 
   3   7  14        0.48       -2.16     19.79 o 
   4   7  14       40.86       17.62     17.75 o 
   5   7  14       16.26       30.96     19.99 o 
   6   7  14       61.03        9.31     27.45 o 
   7   7  14       48.95       57.51     27.37 o 
   8   7  14       52.48       47.76     30.36 o 
   9   7  14       69.91       57.93     32.83 o 
  10   7  14       85.94       51.66     39.50 o 
  11   7  14       73.19       84.60     45.79 o 
   0   8  14      418.52      432.39     56.06 o 
   1   8  14       92.14       79.01     27.76 o 
   2   8  14        6.87       41.18     29.85 o 
   3   8  14     1898.32     2104.59     82.19 o 
   4   8  14        7.66        3.79     20.19 o 
   5   8  14      252.00      318.48     34.67 o 
   6   8  14       81.35       45.24     22.80 o 
   7   8  14       12.77       17.25     43.02 o 
   8   8  14      222.84      137.83     49.32 o 
   9   8  14      149.17       86.51     41.90 o 
  10   8  14       26.91       63.21     39.31 o 
   1   9  14       27.66       85.23     31.04 o 
   2   9  14      225.81      240.85     47.72 o 
   3   9  14       49.04       55.01     32.25 o 
   4   9  14       49.65       34.50     28.37 o 
   5   9  14      187.49      207.60     48.63 o 
   6   9  14      456.86      484.88     61.60 o 
   7   9  14       64.35       74.34     72.02 o 
   8   9  14      178.26      249.85     53.93 o 
   9   9  14        0.93       39.48     38.95 o 
  10   9  14      113.33      131.44     45.31 o 
   0  10  14      176.69      190.68     58.99 o 
   1  10  14      143.63      169.64     38.13 o 
   2  10  14        8.15       73.28     48.65 o 
   3  10  14      730.27     1056.57    112.08 o 
   4  10  14        1.70       14.14     25.48 o 
   5  10  14      534.70      578.41     51.41 o 
   6  10  14      108.41       90.00     30.91 o 
   7  10  14        8.21       -4.78     46.99 o 
   8  10  14       47.95      121.69     45.91 o 
   9  10  14       48.08       52.37     43.10 o 
   1  11  14       35.42       11.08     33.08 o 
   2  11  14      159.58      157.86     41.92 o 
   3  11  14        1.54      -20.23     37.89 o 
   4  11  14        3.06      -17.24     25.28 o 
   5  11  14       48.20       20.20     82.26 o 
   6  11  14       74.84       60.94     90.76 o 
   7  11  14        0.04      -53.53     54.73 o 
   8  11  14       21.97       -7.59     64.74 o 
   9  11  14       54.61       18.58     60.71 o 
   0  12  14       98.82      126.29     51.50 o 
   1  12  14      114.30       78.09     39.86 o 
   2  12  14        6.20       41.01     32.81 o 
   3  12  14      489.40      568.18     65.50 o 
   4  12  14        9.21       -4.67     27.29 o 
   5  12  14      114.66      140.50     56.60 o 
   6  12  14        2.95      -15.62     55.80 o 
   7  12  14       40.01      139.93     54.59 o 
   8  12  14        0.25       11.32     45.07 o 
   1  13  14       14.84       16.97     33.48 o 
   2  13  14       44.87       36.05     76.00 o 
   3  13  14        0.14       52.60     54.58 o 
   4  13  14        0.57       73.07     39.58 o 
   5  13  14        7.28       74.01     58.41 o 
   6  13  14       21.65       75.38     55.19 o 
   7  13  14        0.01      -67.60     67.60 o 
   0  14  14        2.80       -1.75     49.10 o 
   1  14  14      131.30      155.07     47.05 o 
   2  14  14        9.54      -37.49     37.49 o 
   3  14  14      191.59      253.98     66.49 o 
   4  14  14        7.83       -5.55     53.79 o 
   5  14  14       86.67      167.75     77.33 o 
   6  14  14        1.97       57.03     65.03 o 
   7  14  14       83.46       16.38     47.21 o 
   1  15  14       65.03       71.19     42.64 o 
   2  15  14       29.88       69.83     53.31 o 
   3  15  14        8.25       27.62     65.04 o 
   4  15  14        9.98       17.06     50.25 o 
   5  15  14       38.80      -13.98     48.44 o 
   0  16  14       55.03       54.27     61.20 o 
   1  16  14       11.68        6.49     47.49 o 
   2  16  14        2.96       54.96     46.30 o 
   3  16  14       30.04       36.58     81.17 o 
   4  16  14       98.89       61.90     75.98 o 
   1  17  14       11.84       56.82     44.35 o 
   1   1  15     4599.99     4211.40     89.00 o 
   2   1  15      100.50      135.31     24.05 o 
   3   1  15       97.82       68.28     26.79 o 
   4   1  15      124.97      175.93     34.08 o 
   5   1  15      631.92      653.14     42.98 o 
   6   1  15        2.72       33.99     24.13 o 
   7   1  15      109.81      203.33     31.37 o 
   8   1  15        1.15       23.25     25.02 o 
   9   1  15        1.17      -32.29     32.29 o 
  10   1  15       55.03       29.50     34.01 o 
  11   1  15       28.32       -0.63     46.25 o 
   0   2  15     1218.09     1338.72     74.54 o 
   1   2  15        0.56       32.88     25.00 o 
   2   2  15        3.02       -3.58     23.89 o 
   3   2  15      633.56      543.70     44.06 o 
   4   2  15      474.83      580.25     41.90 o 
   5   2  15      632.77      682.04     44.18 o 
   6   2  15      265.66      221.69     28.34 o 
   7   2  15      207.21      242.46     36.97 o 
   8   2  15        5.53        6.97     22.36 o 
   9   2  15      386.75      373.16     54.47 o 
  10   2  15        8.54       17.46     45.87 o 
  11   2  15       25.30       25.10     39.47 o 
   1   3  15     2121.20     2187.33     74.73 o 
   2   3  15        8.98       25.48     24.94 o 
   3   3  15      222.92      212.46     28.64 o 
   4   3  15      214.35      272.35     33.09 o 
   5   3  15      519.05      627.71     45.03 o 
   6   3  15      649.25      658.57     46.07 o 
   7   3  15        0.46       47.97     26.41 o 
   8   3  15       28.78        1.32     18.65 o 
   9   3  15       21.18      -23.23     40.00 o 
  10   3  15      340.21      221.56     48.80 o 
  11   3  15       64.89      -23.79     55.45 o 
   0   4  15      156.49      238.04     46.94 o 
   1   4  15       38.52        6.83     32.54 o 
   2   4  15      145.82      163.38     30.51 o 
   3   4  15        0.02       19.16     21.85 o 
   4   4  15       43.49       54.63     36.58 o 
   5   4  15        0.06      -14.53     21.20 o 
   6   4  15       74.51       67.65     20.91 o 
   7   4  15       44.02       39.72     38.83 o 
   8   4  15       20.82       50.50     33.35 o 
   9   4  15       40.58       28.29     24.94 o 
  10   4  15        6.83        1.10     34.34 o 
  11   4  15       50.01      133.89     48.27 o 
   1   5  15     1318.27     1490.71     72.54 o 
   2   5  15      589.84      634.65     44.81 o 
   3   5  15      113.81      110.36     24.45 o 
   4   5  15      221.77      250.62     35.14 o 
   5   5  15      296.35      420.59     40.04 o 
   6   5  15        0.49        8.17     14.05 o 
   7   5  15      569.61      642.91     50.77 o 
   8   5  15       24.67       57.48     27.48 o 
   9   5  15       61.97       47.73     41.92 o 
  10   5  15       17.21      -20.92     43.63 o 
  11   5  15       81.76       34.82     46.67 o 
   0   6  15      233.12      251.94     46.14 o 
   1   6  15        1.99       -6.05     27.24 o 
   2   6  15       16.33       28.08     26.47 o 
   3   6  15       12.70       -8.97     22.20 o 
   4   6  15       19.39       20.26     23.49 o 
   5   6  15       19.48       21.79     20.43 o 
   6   6  15        0.81       12.53     30.62 o 
   7   6  15        0.88        4.16     21.60 o 
   8   6  15        0.95       -3.72     27.70 o 
   9   6  15      169.76      148.63     39.46 o 
  10   6  15       53.98       42.89     42.18 o 
  11   6  15        0.29       -2.67     48.05 o 
   1   7  15      587.20      643.59     39.57 o 
   2   7  15        0.05      -17.45     37.28 o 
   3   7  15      463.07      488.72     39.18 o 
   4   7  15      257.80      274.03     30.44 o 
   5   7  15       20.07      -18.72     28.21 o 
   6   7  15      292.26      259.88     40.63 o 
   7   7  15      166.10      207.28     34.11 o 
   8   7  15      219.09      283.54     62.85 o 
   9   7  15       67.47       84.63     41.70 o 
  10   7  15       22.42      -19.89     39.05 o 
   0   8  15       74.15       59.35     39.26 o 
   1   8  15       15.16      -22.32     28.89 o 
   2   8  15        1.85      -10.07     29.83 o 
   3   8  15      117.72      106.93     35.05 o 
   4   8  15       48.80        4.96     17.27 o 
   5   8  15        4.35       -6.04     26.28 o 
   6   8  15       58.17        9.48     45.33 o 
   7   8  15       24.66       15.17     30.29 o 
   8   8  15        0.01      185.91     53.01 o 
   9   8  15       70.72       39.63     41.00 o 
  10   8  15       24.66       -8.81     46.11 o 
   1   9  15     1033.38     1077.41     72.95 o 
   2   9  15      144.29      137.05     44.99 o 
   3   9  15      228.97      275.38     58.84 o 
   4   9  15        1.38      -28.81     28.81 o 
   5   9  15      307.74      327.40     36.55 o 
   6   9  15        5.26       44.09     29.57 o 
   7   9  15      303.37      287.40    115.84 o 
   8   9  15       73.07       62.37     42.77 o 
   9   9  15       46.21      170.46     58.69 o 
   0  10  15        5.29       48.45     48.42 o 
   1  10  15       34.04       44.53     34.74 o 
   2  10  15       35.58       14.72     40.68 o 
   3  10  15      330.84      279.85     57.71 o 
   4  10  15       18.38       -9.63     28.86 o 
   5  10  15       16.95      -63.17     63.17 o 
   6  10  15      181.83      174.61     39.96 o 
   7  10  15      122.40       72.19     58.54 o 
   8  10  15        4.59        7.31     50.36 o 
   9  10  15       58.90      112.24     57.59 o 
   1  11  15      411.40      368.55     50.11 o 
   2  11  15       34.54       37.89     34.88 o 
   3  11  15       64.43       68.71     46.86 o 
   4  11  15       78.22      129.51     39.96 o 
   5  11  15        6.73      -38.83     63.94 o 
   6  11  15        0.57       80.97     51.05 o 
   7  11  15      134.40      153.57     60.72 o 
   8  11  15        5.89      -56.90     56.90 o 
   0  12  15        6.45      -14.65     78.86 o 
   1  12  15        0.13       32.63     37.11 o 
   2  12  15       40.72       -3.08     34.41 o 
   3  12  15      108.04       61.07     53.86 o 
   4  12  15       52.76       57.84     34.12 o 
   5  12  15        0.06      -59.15     59.15 o 
   6  12  15        1.53       55.53    124.16 o 
   7  12  15        0.85      -52.93     55.67 o 
   8  12  15       40.67       51.55     54.84 o 
   1  13  15      122.99       81.87     43.12 o 
   2  13  15        5.67       38.59     40.20 o 
   3  13  15        0.51      -50.51     90.48 o 
   4  13  15       71.06       16.08     52.13 o 
   5  13  15        0.04        3.63     56.92 o 
   6  13  15        0.12       12.70    102.37 o 
   7  13  15        7.60      -51.82     59.84 o 
   0  14  15        0.41       25.32     65.62 o 
   1  14  15       12.94      -14.00     43.12 o 
   2  14  15        0.82       35.13     41.74 o 
   3  14  15        0.79        5.41     47.89 o 
   4  14  15        1.41       54.65     52.47 o 
   5  14  15        0.01      -78.11     90.31 o 
   6  14  15        5.62       75.69     58.73 o 
   1  15  15       82.77      151.78     45.90 o 
   2  15  15        1.74       84.59     39.65 o 
   3  15  15       43.49        0.50     47.33 o 
   4  15  15       45.63        8.84     50.20 o 
   5  15  15       19.03       28.31     55.07 o 
   0  16  15       49.25        7.48    116.36 o 
   1  16  15       18.26       58.37     46.10 o 
   2  16  15       11.16       -4.37     51.25 o 
   3  16  15       12.28      -35.99     52.23 o 
   0   0  16       62.01      118.91     85.31 o 
   1   0  16        9.11       44.72     34.36 o 
   2   0  16     2854.47     2599.08    118.79 o 
   3   0  16     1949.23     2108.56    107.31 o 
   4   0  16      139.93       31.06     33.29 o 
   5   0  16      995.69      853.94     80.19 o 
   6   0  16      394.20      342.53     56.49 o 
   7   0  16       19.70      -32.13     33.51 o 
   8   0  16      123.21      153.36     49.23 o 
   9   0  16      214.17      238.71     67.30 o 
  10   0  16       46.72       22.54     51.02 o 
  11   0  16        1.68     -231.99    365.26 o 
   1   1  16      375.57      366.74     37.54 o 
   2   1  16      988.82      999.67     59.52 o 
   3   1  16     4223.98     4138.58    110.62 o 
   4   1  16      902.00      918.60     51.61 o 
   5   1  16       68.07       30.58     23.65 o 
   6   1  16      847.94      847.46     57.23 o 
   7   1  16     1370.90     1366.02     69.37 o 
   8   1  16       22.56       25.03     39.96 o 
   9   1  16       61.25       38.89     36.90 o 
  10   1  16        3.96       -5.51     31.91 o 
  11   1  16       76.72       60.59     61.77 o 
   0   2  16      491.64      642.39     63.68 o 
   1   2  16       29.46       64.34     24.94 o 
   2   2  16       12.24       -4.03     29.68 o 
   3   2  16        6.98       -6.79     28.62 o 
   4   2  16     1726.93     1810.92     71.51 o 
   5   2  16       78.82       95.97     26.23 o 
   6   2  16       63.53       60.46     24.86 o 
   7   2  16      111.91       67.41     23.26 o 
   8   2  16      403.69      521.06     58.15 o 
   9   2  16       16.85       85.96     33.73 o 
  10   2  16       97.71       88.01     42.42 o 
  11   2  16       40.75       -3.92     42.24 o 
   1   3  16        0.04       20.61     26.06 o 
   2   3  16        0.35      -17.58     28.79 o 
   3   3  16       55.54       31.23     27.32 o 
   4   3  16      118.19       96.76     24.93 o 
   5   3  16        7.50       -3.60     25.01 o 
   6   3  16        0.83        0.92     22.88 o 
   7   3  16       15.85       60.97     21.59 o 
   8   3  16      101.39       88.83     52.25 o 
   9   3  16        0.00       44.40     46.15 o 
  10   3  16       45.65      112.25     46.35 o 
  11   3  16        0.46      -29.72     75.84 o 
   0   4  16      858.18      750.62     73.30 o 
   1   4  16        1.07      -26.17     26.17 o 
   2   4  16      117.33       88.39     33.05 o 
   3   4  16      187.52      257.71     38.19 o 
   4   4  16       14.48       44.63     21.27 o 
   5   4  16      571.41      539.18     45.94 o 
   6   4  16       77.07      112.41     29.26 o 
   7   4  16      199.88      147.10     29.14 o 
   8   4  16       12.05       11.33     47.07 o 
   9   4  16       63.92       51.15     41.64 o 
  10   4  16       46.36      -16.90     41.41 o 
   1   5  16      175.55      275.47     34.41 o 
   2   5  16        5.09        0.80     25.13 o 
   3   5  16        2.64       13.76     27.08 o 
   4   5  16        8.11       15.14     21.66 o 
   5   5  16        7.23       19.15     23.25 o 
   6   5  16       12.67       18.05     19.53 o 
   7   5  16        5.55       18.11     30.25 o 
   8   5  16        0.22       23.27     42.30 o 
   9   5  16       16.97       85.56     44.29 o 
  10   5  16        2.30      -20.68     58.74 o 
   0   6  16     1223.81     1246.28     89.74 o 
   1   6  16       16.21       -1.92     23.46 o 
   2   6  16      162.99      206.40     31.95 o 
   3   6  16      118.77      111.13     31.84 o 
   4   6  16      182.48      211.98     31.14 o 
   5   6  16      599.48      562.72     46.52 o 
   6   6  16        1.68        2.53     31.28 o 
   7   6  16       15.42      -43.18     54.93 o 
   8   6  16        5.45      -35.27     37.39 o 
   9   6  16        0.02      -37.66     37.66 o 
  10   6  16        0.99       15.52     43.74 o 
   1   7  16        5.48        4.62     18.80 o 
   2   7  16        6.79       87.60     21.84 o 
   3   7  16      242.67      183.56     37.73 o 
   4   7  16        0.09       11.02     27.74 o 
   5   7  16        4.98       17.17     34.58 o 
   6   7  16        2.05       -7.20     37.32 o 
   7   7  16      111.11      120.08     35.19 o 
   8   7  16        8.53       37.20     36.44 o 
   9   7  16        0.00      -30.40     42.13 o 
  10   7  16        0.22       43.74     48.58 o 
   0   8  16      636.32      606.33     67.21 o 
   1   8  16       32.48       66.10     30.75 o 
   2   8  16        6.41      -35.48     35.71 o 
   3   8  16       81.82      112.89     20.87 o 
   4   8  16       33.31       20.44     17.72 o 
   5   8  16      226.41      247.12     34.80 o 
   6   8  16        0.05       18.63     48.17 o 
   7   8  16      130.26      203.93     63.98 o 
   8   8  16       63.30      -11.41     58.29 o 
   9   8  16      115.00      111.03     42.79 o 
   1   9  16      135.38      115.41     37.80 o 
   2   9  16      275.38      182.27     50.65 o 
   3   9  16      241.98      181.44     47.92 o 
   4   9  16       53.19       98.71     30.54 o 
   5   9  16       17.93       32.17     28.89 o 
   6   9  16      146.36      123.49     29.28 o 
   7   9  16       67.11       12.61     62.41 o 
   8   9  16       32.38      108.14     57.92 o 
   9   9  16       18.77       40.14     84.10 o 
   0  10  16     1158.73     1180.22    103.88 o 
   1  10  16      484.27      494.43     54.74 o 
   2  10  16       33.63       90.47     39.47 o 
   3  10  16      618.00      683.01     73.27 o 
   4  10  16        8.22        7.93     31.94 o 
   5  10  16      167.92      197.72     54.77 o 
   6  10  16       68.96      -41.89     58.58 o 
   7  10  16       18.11       36.04     49.90 o 
   8  10  16       34.77      145.88     49.68 o 
   1  11  16      183.70      160.38     55.55 o 
   2  11  16        0.01      -10.39     40.53 o 
   3  11  16        0.01      -19.28     56.88 o 
   4  11  16        2.23       13.07     30.97 o 
   5  11  16        5.81      -50.48     56.45 o 
   6  11  16      218.39      262.78     69.57 o 
   7  11  16       44.77      -72.78     72.78 o 
   8  11  16       16.10       96.54     68.39 o 
   0  12  16       19.49       38.20     58.59 o 
   1  12  16        4.20       -4.61     36.79 o 
   2  12  16       43.83       31.97     45.34 o 
   3  12  16       67.34       -0.94     56.49 o 
   4  12  16       51.35       34.72     50.61 o 
   5  12  16       12.67       94.88     59.18 o 
   6  12  16        2.36       17.49     53.71 o 
   7  12  16        1.38       -3.34     57.45 o 
   1  13  16        9.54      -30.85     41.93 o 
   2  13  16        7.54      104.54     37.67 o 
   3  13  16       14.01       33.56     40.76 o 
   4  13  16        0.31       12.81     54.25 o 
   5  13  16        4.96       69.74     60.48 o 
   6  13  16        3.53        6.34     64.63 o 
   0  14  16        0.23      117.12     65.92 o 
   1  14  16        7.48       33.04     39.14 o 
   2  14  16       33.37       18.09     44.54 o 
   3  14  16       92.31      118.30     64.95 o 
   4  14  16        2.47      102.85     67.19 o 
   5  14  16       38.94       97.32     67.35 o 
   1  15  16        8.95       42.84     56.10 o 
   2  15  16        1.00       27.41     48.44 o 
   3  15  16        0.08       -0.50     52.11 o 
   1   1  17       84.80      101.12     32.22 o 
   2   1  17       56.06       61.01     29.15 o 
   3   1  17      418.41      348.12     45.50 o 
   4   1  17      453.55      477.46     45.31 o 
   5   1  17        8.25        6.47     30.38 o 
   6   1  17     1123.63     1097.48     66.42 o 
   7   1  17       95.37       96.42     35.83 o 
   8   1  17        8.34      -10.55     41.98 o 
   9   1  17       61.59       48.19     41.30 o 
  10   1  17      159.92      107.72     63.72 o 
   0   2  17     4430.33     4313.24    198.30 o 
   1   2  17      280.91      317.53     45.86 o 
   2   2  17       57.27       37.57     28.07 o 
   3   2  17       83.12       56.57     32.05 o 
   4   2  17      772.19      645.62     49.53 o 
   5   2  17      143.35      125.10     26.75 o 
   6   2  17       39.84       57.23     29.37 o 
   7   2  17        7.20      -15.79     40.94 o 
   8   2  17      119.32       81.35     39.51 o 
   9   2  17       58.97       12.60     44.51 o 
  10   2  17        6.35        8.91     64.71 o 
   1   3  17      132.67      105.83     35.20 o 
   2   3  17      108.47       97.60     35.86 o 
   3   3  17       96.44       96.92     29.96 o 
   4   3  17      697.94      790.70     56.86 o 
   5   3  17       40.21       59.63     27.30 o 
   6   3  17       29.03       25.34     23.44 o 
   7   3  17      315.79      308.41     47.95 o 
   8   3  17        0.29        7.50     35.66 o 
   9   3  17       31.63       38.01     35.29 o 
  10   3  17       11.66      -29.86     42.07 o 
   0   4  17      873.87      960.16     88.07 o 
   1   4  17      325.68      357.65     45.82 o 
   2   4  17        0.07        4.36     30.31 o 
   3   4  17      255.12      320.18     38.95 o 
   4   4  17       93.00      106.43     30.38 o 
   5   4  17       88.46       75.22     24.06 o 
   6   4  17        3.66       30.48     30.94 o 
   7   4  17       58.13       35.88     40.42 o 
   8   4  17        7.25       59.28     53.28 o 
   9   4  17      207.82      302.00     67.66 o 
  10   4  17        0.12      -15.86     50.79 o 
   1   5  17      243.32      200.88     35.92 o 
   2   5  17      798.25      879.22     57.21 o 
   3   5  17       27.81       32.87     28.05 o 
   4   5  17      566.11      596.30     48.65 o 
   5   5  17        6.08      -15.60     23.86 o 
   6   5  17      131.95      140.00     24.80 o 
   7   5  17       10.44        5.64     42.35 o 
   8   5  17        0.03      -38.60     50.89 o 
   9   5  17        4.49      -60.31     60.31 o 
  10   5  17       10.74      -26.90     45.35 o 
   0   6  17      125.98       53.39     71.38 o 
   1   6  17      311.52      253.60     34.06 o 
   2   6  17        5.70        4.96     26.32 o 
   3   6  17       95.41       51.00     34.33 o 
   4   6  17        3.51      -21.85     21.85 o 
   5   6  17       32.29       36.74     31.05 o 
   6   6  17        0.36      -44.67     44.67 o 
   7   6  17       68.92       71.00     40.88 o 
   8   6  17        8.35      -12.87     43.38 o 
   9   6  17        5.47       14.34     38.48 o 
   1   7  17      473.78      402.32     36.92 o 
   2   7  17     1654.40     1717.15     72.89 o 
   3   7  17        1.85        0.13     29.54 o 
   4   7  17      175.16      204.65     36.82 o 
   5   7  17       79.07       31.45     45.05 o 
   6   7  17       42.14       46.17     46.88 o 
   7   7  17        3.24        7.14     41.66 o 
   8   7  17        4.92      -19.20     36.75 o 
   9   7  17        6.17       50.78     42.61 o 
   0   8  17       38.11       34.94     50.82 o 
   1   8  17       23.54       21.36     32.82 o 
   2   8  17       80.63       65.89     29.96 o 
   3   8  17       33.89       84.54     41.11 o 
   4   8  17        4.57       25.40     19.11 o 
   5   8  17       13.26       18.56     24.56 o 
   6   8  17       21.40      -28.79     28.79 o 
   7   8  17       23.42      -25.78     48.18 o 
   8   8  17        1.61       91.03     66.76 o 
   9   8  17        0.94      -72.33     72.33 o 
   1   9  17       32.74       40.46     33.58 o 
   2   9  17       54.29      162.37     44.86 o 
   3   9  17        2.81        7.18     46.09 o 
   4   9  17      655.84      802.35     76.73 o 
   5   9  17       12.47       18.67     47.35 o 
   6   9  17       45.03       73.55     55.76 o 
   7   9  17        3.34       -2.36     53.78 o 
   8   9  17        0.10      -16.25     61.29 o 
   0  10  17      621.38      558.77     96.51 o 
   1  10  17       73.52      113.74     44.04 o 
   2  10  17       97.04       69.42     37.08 o 
   3  10  17      445.32      355.13     66.72 o 
   4  10  17      288.12      345.02     61.88 o 
   5  10  17      105.54       68.15     42.74 o 
   6  10  17       19.70      -60.63     60.63 o 
   7  10  17      129.37      100.43     53.11 o 
   8  10  17       36.10      -15.89     56.00 o 
   1  11  17      142.59       87.17     51.14 o 
   2  11  17      155.59      148.47     47.73 o 
   3  11  17        3.49       -1.71     58.80 o 
   4  11  17       49.55      163.56     62.37 o 
   5  11  17       66.51       57.84     50.15 o 
   6  11  17       96.16      125.25     59.07 o 
   7  11  17        0.86      -42.51     50.79 o 
   0  12  17      114.87      116.84    104.39 o 
   1  12  17        5.71       62.24     43.94 o 
   2  12  17        2.95      -47.88     47.88 o 
   3  12  17       47.69       54.66     65.07 o 
   4  12  17       46.97       95.32     60.73 o 
   5  12  17       24.49        2.71    122.70 o 
   6  12  17        0.26      -46.13     66.02 o 
   1  13  17        0.62       -9.17     41.67 o 
   2  13  17        9.10      -46.61     46.61 o 
   3  13  17      120.09       79.13     53.48 o 
   4  13  17       21.63       28.30     62.12 o 
   5  13  17        0.30      130.24     74.02 o 
   0  14  17        0.04      -77.77    116.22 o 
   1  14  17        0.18      -35.83     42.89 o 
   2  14  17        1.37      -22.60     54.05 o 
   3  14  17       16.50       73.14     70.35 o 
   4  14  17        0.16       18.83     51.66 o 
   1  15  17       73.18       12.98     88.87 o 
   0   0  18       16.89      110.22     88.96 o 
   1   0  18      507.41      586.06    106.50 o 
   2   0  18       56.73        7.81     42.51 o 
   3   0  18      390.03      424.79     67.54 o 
   4   0  18      143.82      245.60     50.56 o 
   5   0  18       38.42        7.41     44.67 o 
   6   0  18       10.37       39.04     47.27 o 
   7   0  18      150.32      169.15     67.13 o 
   8   0  18       18.09       63.54     58.90 o 
   9   0  18      112.60       64.91     52.40 o 
  10   0  18        2.09     -102.34    102.34 o 
   1   1  18     1646.39     1696.19    106.69 o 
   2   1  18      459.72      478.68     55.93 o 
   3   1  18     1632.44     1534.04     84.15 o 
   4   1  18      120.60       94.82     31.56 o 
   5   1  18       98.49      130.53     47.07 o 
   6   1  18       23.90       61.13     31.64 o 
   7   1  18       51.87       54.16     41.65 o 
   8   1  18        0.61       43.24     41.78 o 
   9   1  18       52.38       93.62     42.24 o 
  10   1  18        4.78      -32.70     77.98 o 
   0   2  18     8196.74     7513.07    339.97 o 
   1   2  18      902.77      729.56     70.08 o 
   2   2  18      220.94      196.06     37.78 o 
   3   2  18      258.95      251.46     44.62 o 
   4   2  18      853.75      731.08     59.64 o 
   5   2  18       12.31      -31.50     31.50 o 
   6   2  18       25.18       -4.17     25.85 o 
   7   2  18       28.59       20.75     38.50 o 
   8   2  18        1.97      -59.37     59.37 o 
   9   2  18        2.72      -21.40     53.45 o 
  10   2  18       11.67       75.38     56.29 o 
   1   3  18        0.28       13.70     43.86 o 
   2   3  18       42.03       40.52     34.04 o 
   3   3  18        3.87      -26.64     26.64 o 
   4   3  18       10.86       15.60     34.60 o 
   5   3  18        5.12      -23.77     27.00 o 
   6   3  18      209.70      226.38     37.49 o 
   7   3  18       30.36      104.71     43.08 o 
   8   3  18       12.23        5.16     55.48 o 
   9   3  18       15.93      -47.24     51.01 o 
  10   3  18       42.41       89.91     58.24 o 
   0   4  18       13.71      -56.31     77.32 o 
   1   4  18        2.50       58.52     31.77 o 
   2   4  18      303.93      350.81     44.44 o 
   3   4  18       99.60      110.48     36.64 o 
   4   4  18      117.84       12.37     34.01 o 
   5   4  18        0.53      -10.42     25.64 o 
   6   4  18       92.59       68.99     41.05 o 
   7   4  18        1.10      -35.00     35.00 o 
   8   4  18      109.24       76.96     35.24 o 
   9   4  18       15.32       65.37     54.40 o 
   1   5  18       25.33      -34.66     34.66 o 
   2   5  18      404.88      326.61     41.18 o 
   3   5  18      138.40      158.80     38.66 o 
   4   5  18       25.58       35.03     25.72 o 
   5   5  18       47.47       78.81     35.05 o 
   6   5  18      133.99      229.72     51.51 o 
   7   5  18       20.99       80.31     39.16 o 
   8   5  18        2.81      -44.97     44.97 o 
   9   5  18        1.33      -34.98     39.44 o 
   0   6  18      238.64      307.13     74.28 o 
   1   6  18      213.02      166.36     32.00 o 
   2   6  18      302.30      334.38     38.28 o 
   3   6  18        0.35       23.14     27.62 o 
   4   6  18       27.82        5.78     31.47 o 
   5   6  18       17.49      -10.15     36.18 o 
   6   6  18      145.01      184.51     51.58 o 
   7   6  18        0.13       14.90     44.08 o 
   8   6  18       77.88      171.98     47.46 o 
   9   6  18        9.92      -33.84     58.33 o 
   1   7  18      305.41      222.77     36.85 o 
   2   7  18      110.39       99.32     26.14 o 
   3   7  18      121.40      131.83     32.23 o 
   4   7  18        0.23       37.63     25.45 o 
   5   7  18       26.93      102.90     45.28 o 
   6   7  18       55.02       29.44     40.69 o 
   7   7  18        0.04       45.34     35.42 o 
   8   7  18        1.71       18.16     51.90 o 
   0   8  18      272.38      249.60     91.42 o 
   1   8  18       28.95      -19.32     33.51 o 
   2   8  18      478.76      463.84     53.28 o 
   3   8  18        6.31       73.58     36.33 o 
   4   8  18       13.57       47.41     57.26 o 
   5   8  18        5.65       49.49     45.40 o 
   6   8  18      105.31      146.41     51.43 o 
   7   8  18        0.87      -31.87     55.29 o 
   8   8  18       20.79      -41.62     67.62 o 
   1   9  18       57.67       28.31     42.10 o 
   2   9  18      103.97      122.71     32.64 o 
   3   9  18       75.34      -34.93     61.55 o 
   4   9  18      123.59      157.11     62.79 o 
   5   9  18       41.98       87.70     62.16 o 
   6   9  18       10.14      132.45     63.58 o 
   7   9  18       20.46       31.97     71.08 o 
   8   9  18        1.25      -54.41     54.41 o 
   0  10  18      141.88       81.63     62.25 o 
   1  10  18        7.86      -23.38     40.33 o 
   2  10  18       56.64       45.86     34.71 o 
   3  10  18       24.88       65.61     50.95 o 
   4  10  18      115.53       69.75     62.85 o 
   5  10  18       31.76      104.25     38.60 o 
   6  10  18        9.79      -59.68     61.29 o 
   7  10  18        0.03       40.78     61.87 o 
   1  11  18        0.99       43.95     49.04 o 
   2  11  18        4.22       -2.74     48.96 o 
   3  11  18       60.42       55.27     90.71 o 
   4  11  18        6.23       24.21     47.04 o 
   5  11  18       14.02       77.74     58.20 o 
   6  11  18       75.04       20.38     66.45 o 
   0  12  18      438.91      412.34     92.33 o 
   1  12  18        2.66       71.29     43.18 o 
   2  12  18      130.63      131.88     43.31 o 
   3  12  18       10.17      -56.64     56.64 o 
   4  12  18       13.84       22.31     77.67 o 
   5  12  18        7.85       37.09     75.75 o 
   1  13  18       42.20      -10.35     42.42 o 
   2  13  18       53.44       85.19     53.56 o 
   3  13  18       49.20        5.63     54.51 o 
   4  13  18       43.75       53.23     50.24 o 
   0  14  18      129.29      213.26     81.70 o 
   1  14  18        9.98       51.20     53.55 o 
   2  14  18        3.27       81.02     71.79 o 
   1   1  19      196.08      124.56     45.83 o 
   2   1  19       95.17      139.73     48.76 o 
   3   1  19      111.31      143.88     38.05 o 
   4   1  19      353.78      418.44     52.13 o 
   5   1  19       93.14      109.52     34.71 o 
   6   1  19        3.31       11.39     31.70 o 
   7   1  19       29.52       97.70     39.83 o 
   8   1  19        2.02      -34.26     48.64 o 
   9   1  19       19.52       17.97     41.35 o 
   0   2  19     1123.41     1214.86    147.25 o 
   1   2  19      254.50      345.56     55.55 o 
   2   2  19      177.02      205.40     45.46 o 
   3   2  19      356.22      332.99     50.36 o 
   4   2  19      191.92      129.56     47.22 o 
   5   2  19        3.59       17.94     30.62 o 
   6   2  19       19.66       19.23     45.73 o 
   7   2  19        6.78       27.36     39.18 o 
   8   2  19       56.06      106.81     44.88 o 
   9   2  19        0.98      -81.45     81.45 o 
   1   3  19      191.65      209.86     50.55 o 
   2   3  19      690.01      725.36     71.68 o 
   3   3  19      104.18      102.89     33.21 o 
   4   3  19        5.31        4.97     35.29 o 
   5   3  19       47.36       66.22     40.32 o 
   6   3  19       65.28      110.30     41.81 o 
   7   3  19       50.51       99.71     37.10 o 
   8   3  19        3.10      -19.17     38.20 o 
   9   3  19       24.60      -19.39     70.64 o 
   0   4  19      337.97      433.94    104.81 o 
   1   4  19      198.62      117.29     51.41 o 
   2   4  19       98.76      134.78     36.85 o 
   3   4  19     1332.56     1159.89     74.49 o 
   4   4  19       19.67       12.94     27.27 o 
   5   4  19      200.12      125.76     41.78 o 
   6   4  19       15.91       53.86     36.68 o 
   7   4  19      188.93      166.93     48.99 o 
   8   4  19        0.16       46.21     50.92 o 
   9   4  19      116.06      176.91     59.86 o 
   1   5  19       40.83       40.63     55.87 o 
   2   5  19        0.03       12.21     29.90 o 
   3   5  19       33.80       28.43     29.12 o 
   4   5  19      539.62      635.93     55.68 o 
   5   5  19       92.30      148.25     54.41 o 
   6   5  19      279.53      206.10     49.60 o 
   7   5  19        2.01        9.25     39.87 o 
   8   5  19        6.54       61.46     49.57 o 
   0   6  19       31.21        0.41     63.03 o 
   1   6  19      228.96      219.22     42.99 o 
   2   6  19       38.76       40.51     28.93 o 
   3   6  19      211.74      281.12     47.19 o 
   4   6  19       26.33       43.58     40.50 o 
   5   6  19        0.12       26.17     46.51 o 
   6   6  19        9.42       83.43     54.99 o 
   7   6  19       18.76      101.83     59.79 o 
   8   6  19       16.28        2.80     59.03 o 
   1   7  19      241.67       92.64     49.36 o 
   2   7  19       85.88      139.43     44.79 o 
   3   7  19       19.64       51.45     50.84 o 
   4   7  19      139.65       98.69     45.20 o 
   5   7  19        7.62       18.20     39.98 o 
   6   7  19        5.32       20.81     44.16 o 
   7   7  19       27.44      -63.13     66.77 o 
   8   7  19        0.06      -38.75     50.69 o 
   0   8  19       30.14       41.25     57.16 o 
   1   8  19       48.87      -41.14     43.10 o 
   2   8  19       22.50       32.84     42.19 o 
   3   8  19       13.25      -35.71     44.63 o 
   4   8  19        8.68       65.04     55.93 o 
   5   8  19        4.47      -20.49     52.09 o 
   6   8  19        2.54      -57.97     57.97 o 
   7   8  19        0.61      -43.18     72.68 o 
   1   9  19        2.79       64.86     37.58 o 
   2   9  19      271.36      266.60     52.95 o 
   3   9  19        0.08      -46.58     46.58 o 
   4   9  19       42.85       86.80     64.57 o 
   5   9  19        7.85        0.98     46.33 o 
   6   9  19       58.41       13.39     58.20 o 
   7   9  19        3.86       44.61     56.62 o 
   0  10  19      438.79      371.38     81.01 o 
   1  10  19       11.22       -0.63     43.42 o 
   2  10  19        0.55       -1.28     40.38 o 
   3  10  19        3.75      -25.67     39.69 o 
   4  10  19       70.80       44.15     51.38 o 
   5  10  19        1.78      -64.39     64.39 o 
   6  10  19        1.23      -75.12    102.71 o 
   1  11  19       13.30       -1.41     40.13 o 
   2  11  19       31.74       39.80     42.43 o 
   3  11  19       37.46       90.00     85.54 o 
   4  11  19       55.79       91.63     63.35 o 
   5  11  19        0.06       70.54     71.70 o 
   0  12  19       48.98       45.72     52.47 o 
   1  12  19       16.64       49.64     53.33 o 
   2  12  19        0.02        4.90     45.08 o 
   3  12  19      100.81      106.04     91.68 o 
   4  12  19       47.25      146.55     70.67 o 
   1  13  19        1.74       18.22     43.92 o 
   2  13  19      174.71       81.53     63.96 o 
   0   0  20      226.77      103.95     82.60 o 
   1   0  20       23.49       13.71     57.72 o 
   2   0  20        0.11       58.49     62.12 o 
   3   0  20       88.11      177.82    100.87 o 
   4   0  20        3.27      -74.68     74.68 o 
   5   0  20      133.91       59.73     66.06 o 
   6   0  20        5.17        8.05     63.50 o 
   7   0  20       37.03       47.05     69.09 o 
   8   0  20        0.54       44.98     68.84 o 
   1   1  20       58.86       12.47     49.60 o 
   2   1  20        0.05      -43.55     43.55 o 
   3   1  20        0.67        8.32     44.40 o 
   4   1  20       50.03       45.05     44.50 o 
   5   1  20        0.92      -48.21     48.21 o 
   6   1  20       28.92       29.74     44.40 o 
   7   1  20        6.80      -42.02     42.02 o 
   8   1  20        7.41       46.71     41.40 o 
   0   2  20      266.76      241.80     83.73 o 
   1   2  20        0.08      -11.08     46.73 o 
   2   2  20      401.15      411.74     69.34 o 
   3   2  20        3.90      -41.75     43.91 o 
   4   2  20      154.65      162.81     49.34 o 
   5   2  20       18.80       20.27     51.06 o 
   6   2  20       21.45      -38.74     43.99 o 
   7   2  20        7.36       51.18     53.17 o 
   8   2  20      101.99       96.35     46.62 o 
   1   3  20       28.32       57.16     65.82 o 
   2   3  20       31.59      -37.12     44.03 o 
   3   3  20      118.99       54.10     48.86 o 
   4   3  20      105.57       56.68     37.28 o 
   5   3  20       36.86       45.56     45.45 o 
   6   3  20       14.95       30.56     44.66 o 
   7   3  20       18.77       80.40     41.33 o 
   8   3  20        6.98      -43.37     54.86 o 
   0   4  20      117.80       92.10     63.14 o 
   1   4  20        0.32       59.39     46.72 o 
   2   4  20       17.71       66.37     47.96 o 
   3   4  20      435.02      395.18     49.20 o 
   4   4  20       52.97       85.23     46.39 o 
   5   4  20       69.66       69.84     36.64 o 
   6   4  20        4.79       14.14     42.67 o 
   7   4  20       30.27        0.93     45.05 o 
   8   4  20        1.76      -97.76     97.76 o 
   1   5  20       16.14       52.68     42.58 o 
   2   5  20       65.74       64.25     37.72 o 
   3   5  20      120.52      208.37     56.93 o 
   4   5  20        5.77        1.62     57.75 o 
   5   5  20       46.50       66.62     45.08 o 
   6   5  20      128.07      130.79     47.21 o 
   7   5  20        3.08       -1.97     46.46 o 
   8   5  20       16.73      -35.83     57.85 o 
   0   6  20      207.06      288.37     84.73 o 
   1   6  20      193.42      146.54     61.46 o 
   2   6  20        0.24       71.67     52.71 o 
   3   6  20       13.38      -25.48     71.94 o 
   4   6  20      173.29      208.51     50.68 o 
   5   6  20        3.97      -43.34     47.77 o 
   6   6  20       10.18       31.47     53.34 o 
   7   6  20       48.26       84.85     67.67 o 
   1   7  20        0.01      -47.49     60.54 o 
   2   7  20       69.56       19.62     39.63 o 
   3   7  20        7.59       23.26     39.39 o 
   4   7  20        3.75       28.19     48.74 o 
   5   7  20       73.53       62.90     45.20 o 
   6   7  20      186.27      147.41     47.98 o 
   7   7  20        1.77       14.76     64.49 o 
   0   8  20      131.15       84.86     61.25 o 
   1   8  20        0.28      -41.32     43.94 o 
   2   8  20       43.14        1.96     48.08 o 
   3   8  20       12.93       35.21     65.08 o 
   4   8  20        0.24      -16.83     39.45 o 
   5   8  20        8.50       99.80     70.72 o 
   6   8  20       10.22       41.81     55.43 o 
   1   9  20       72.47       21.37     70.92 o 
   2   9  20        4.88       -1.94     51.10 o 
   3   9  20       12.96      -14.13     46.64 o 
   4   9  20        0.43        5.45     59.24 o 
   5   9  20        8.35       27.04     44.65 o 
   6   9  20        8.75       -8.38     59.93 o 
   0  10  20      186.33      338.32     88.04 o 
   1  10  20        1.55        1.77     48.00 o 
   2  10  20       14.32       -3.77     44.80 o 
   3  10  20       25.53      115.98     59.00 o 
   4  10  20        1.60       36.55     65.40 o 
   5  10  20       10.42      142.39     73.14 o 
   1  11  20        2.66       23.14     45.82 o 
   2  11  20       10.74      124.68     91.26 o 
   3  11  20        9.07      -67.17    141.45 o 
   4  11  20        1.36      -57.73     57.73 o 
   0  12  20       79.16       82.59     69.00 o 
   1  12  20        0.02       12.92     47.74 o 
   2  12  20       25.94       40.48     87.38 o 
   1   1  21       82.45       88.01     50.39 o 
   2   1  21        3.15      -43.03     43.03 o 
   3   1  21        2.10        8.87     64.37 o 
   4   1  21        0.38       61.58     52.90 o 
   5   1  21       16.19       92.23     48.81 o 
   6   1  21       49.89       55.96     64.75 o 
   7   1  21       10.53       33.05     49.26 o 
   8   1  21       33.62        4.32     82.84 o 
   0   2  21        0.93       91.30     63.96 o 
   1   2  21       27.04       24.22     42.98 o 
   2   2  21        9.26      -55.70     55.70 o 
   3   2  21      111.15      139.13     44.83 o 
   4   2  21       26.68       16.03     51.56 o 
   5   2  21       37.24       19.03     46.15 o 
   6   2  21       71.44      160.52     54.14 o 
   7   2  21       19.78       28.85     47.80 o 
   1   3  21       23.59       74.82     46.39 o 
   2   3  21        0.01       40.94     44.32 o 
   3   3  21        7.11       12.04     44.12 o 
   4   3  21      229.88      176.65     48.37 o 
   5   3  21       55.88       36.85     44.84 o 
   6   3  21       87.14       33.62     44.71 o 
   7   3  21       34.11       50.83     45.97 o 
   0   4  21       52.53       72.43     68.32 o 
   1   4  21       47.20       90.67     48.34 o 
   2   4  21      104.90      118.11     51.97 o 
   3   4  21      129.17       85.33     49.18 o 
   4   4  21       20.92       53.99     49.90 o 
   5   4  21       40.20       52.21     48.26 o 
   6   4  21      183.91      146.60     42.57 o 
   7   4  21       94.24       55.43     71.95 o 
   1   5  21       61.91      174.89     53.17 o 
   2   5  21        9.35       28.18     40.76 o 
   3   5  21        2.32       58.06     49.30 o 
   4   5  21       43.95      -42.70     47.41 o 
   5   5  21      212.24      204.87     57.16 o 
   6   5  21        7.61       62.69     45.95 o 
   7   5  21        4.06       -0.76     58.72 o 
   0   6  21        5.31      -23.50     59.24 o 
   1   6  21       88.24      106.36     50.80 o 
   2   6  21       13.06       28.35     39.92 o 
   3   6  21       33.75       39.11     66.11 o 
   4   6  21       32.16       37.80     45.88 o 
   5   6  21       17.53       15.99     52.17 o 
   6   6  21       58.36       88.96     61.62 o 
   1   7  21       46.91       58.88     41.43 o 
   2   7  21       44.51      -15.95     49.14 o 
   3   7  21       24.75       77.54     53.27 o 
   4   7  21      116.10       89.33     71.91 o 
   5   7  21        1.91       49.49     61.23 o 
   6   7  21       42.93      -37.89     73.30 o 
   0   8  21        0.21       53.48     60.62 o 
   1   8  21        3.45      -20.54     43.28 o 
   2   8  21       15.97       93.60     49.26 o 
   3   8  21        9.91      -40.30     44.60 o 
   4   8  21       13.26       57.26     56.38 o 
   5   8  21        1.07        9.34     52.83 o 
   1   9  21       38.26      109.32     67.39 o 
   2   9  21       47.30      -55.50     55.50 o 
   3   9  21        1.80      200.90     73.33 o 
   4   9  21       22.26       75.10     55.45 o 
   0  10  21       24.78       60.23     68.52 o 
   1  10  21        0.23      -17.84     60.20 o 
   2  10  21        0.30        6.97     38.09 o 
   3  10  21        1.34       -8.71     66.09 o 
   1  11  21       22.77       27.76     67.81 o 
   2  11  21        7.98      103.47     84.20 o 
   0   0  22       15.34      -29.84     80.15 o 
   1   0  22      164.62      151.19     80.13 o 
   2   0  22        7.52       91.51     62.49 o 
   3   0  22       76.89       66.89     73.74 o 
   4   0  22       71.11      125.33    140.46 o 
   5   0  22       63.54       59.16     72.08 o 
   6   0  22       44.55       65.11     97.63 o 
   7   0  22        3.64      -84.87     84.87 o 
   1   1  22       23.08      -33.12     47.54 o 
   2   1  22        3.14      -23.47     58.77 o 
   3   1  22        0.00       17.75     46.18 o 
   4   1  22       36.05      -36.07     44.11 o 
   5   1  22        0.03       65.92     43.07 o 
   6   1  22        1.77       14.22     43.31 o 
   7   1  22        0.10       50.26     66.39 o 
   0   2  22       30.58       78.33     58.78 o 
   1   2  22        2.45       92.36     50.76 o 
   2   2  22        8.43       57.77     52.64 o 
   3   2  22       49.17       66.28     54.53 o 
   4   2  22        2.06       10.14     43.83 o 
   5   2  22       11.71      152.10     57.47 o 
   6   2  22       13.22      -12.54     56.45 o 
   1   3  22        0.42       21.48     45.77 o 
   2   3  22        8.81       -9.72     56.29 o 
   3   3  22        0.02       33.69     49.36 o 
   4   3  22        4.39      -33.95     48.86 o 
   5   3  22        1.54       63.40     79.61 o 
   6   3  22        2.22       -6.02     40.96 o 
   0   4  22       33.31       29.64     62.63 o 
   1   4  22       29.16       40.66     55.48 o 
   2   4  22        1.19       91.81     57.67 o 
   3   4  22       71.76       17.22     47.82 o 
   4   4  22       52.02      107.87     54.67 o 
   5   4  22        0.64       -2.38     63.94 o 
   6   4  22        6.51       48.46     42.32 o 
   1   5  22        0.01      -22.13     44.58 o 
   2   5  22       63.26       29.82     49.71 o 
   3   5  22        0.12      -11.70     58.99 o 
   4   5  22        5.84        7.99     48.71 o 
   5   5  22       25.98      -53.63     56.57 o 
   6   5  22        6.20      -22.95     49.37 o 
   0   6  22        3.24       34.46     86.96 o 
   1   6  22       28.10       79.75     45.90 o 
   2   6  22       77.81       30.62     46.29 o 
   3   6  22       39.09      115.55     49.80 o 
   4   6  22       15.22       -6.39     56.22 o 
   5   6  22       50.67       20.63     87.08 o 
   1   7  22        1.37      -27.26     49.26 o 
   2   7  22        8.79      -21.09     49.17 o 
   3   7  22        4.51       36.64     49.83 o 
   4   7  22       10.91       71.61     51.05 o 
   5   7  22        3.81       78.15     47.68 o 
   0   8  22       30.57      120.04     63.33 o 
   1   8  22        2.30      -13.32     62.47 o 
   2   8  22       22.42       69.60     69.71 o 
   3   8  22       31.67       16.35     52.13 o 
   4   8  22       26.53      106.21     95.50 o 
   1   9  22        5.15       58.11     53.61 o 
   2   9  22        2.53       61.71     58.39 o 
   3   9  22        0.02       63.94     63.69 o 
   0  10  22        4.64      -68.26     68.26 o 
   1   1  23       39.68      162.82     53.22 o 
   2   1  23        1.75       -2.30     44.49 o 
   3   1  23       20.50      -45.82     45.82 o 
   4   1  23        0.06      -19.93     63.40 o 
   5   1  23        1.09       36.34     61.77 o 
   0   2  23        7.15       20.27     87.61 o 
   1   2  23        6.38      -22.63     46.01 o 
   2   2  23       18.40        7.43     66.56 o 
   3   2  23       11.33       13.48     58.44 o 
   4   2  23        0.30       27.30     45.39 o 
   5   2  23        0.91        3.96     49.01 o 
   1   3  23       10.99       50.59     54.41 o 
   2   3  23       21.13      132.07     48.42 o 
   3   3  23        6.50      -79.78     83.43 o 
   4   3  23        9.14      -44.82     55.27 o 
   5   3  23        7.76      -67.05     67.05 o 
   0   4  23       40.05       68.42     58.54 o 
   1   4  23       29.14       49.81     47.27 o 
   2   4  23        3.40       15.66     53.81 o 
   3   4  23        0.90       96.65     67.52 o 
   4   4  23        1.77      -56.90     56.90 o 
   5   4  23        3.17      -57.79     57.79 o 
   1   5  23      120.56       69.64     55.31 o 
   2   5  23       22.21      -68.22     68.22 o 
   3   5  23        0.01      -45.90     54.86 o 
   4   5  23        5.75       44.43     49.86 o 
   0   6  23        0.00       -4.70     98.37 o 
   1   6  23       37.75       33.14     46.10 o 
   2   6  23        0.79      106.80     53.31 o 
   3   6  23        2.06        8.91     45.41 o 
   4   6  23        1.31      123.18     57.62 o 
   1   7  23        1.34      -32.65     47.13 o 
   2   7  23        2.32        5.75     45.02 o 
   3   7  23       51.62      107.68     53.65 o 
   0   8  23        6.71      -99.77    129.22 o 
   1   8  23        7.30       28.02     60.94 o 
   0   0  24        0.14     -151.65    151.65 o 
   1   0  24        5.55       58.55     97.45 o 
   2   0  24       24.33       38.57     88.73 o 
   3   0  24       34.62      120.70     86.06 o 
   4   0  24        0.84       18.27     65.91 o 
   1   1  24        2.78       84.23     65.40 o 
   2   1  24        0.04       33.99     51.73 o 
   3   1  24        0.06       81.98     59.38 o 
   4   1  24        0.82       91.95     46.64 o 
   0   2  24        4.34       93.79     75.14 o 
   1   2  24       22.08      -49.59     49.59 o 
   2   2  24        2.29       15.76     62.30 o 
   3   2  24       12.34       84.50     63.84 o 
   4   2  24        1.33       13.41     54.73 o 
   1   3  24        5.24       99.36     63.64 o 
   2   3  24        0.55        8.68     52.53 o 
   3   3  24        0.31       62.97     65.42 o 
   0   4  24       61.41      140.91     88.05 o 
   1   4  24       11.34      -50.69     66.07 o 
   2   4  24        2.11      -51.54     65.44 o 
   3   4  24        6.66       62.06     57.32 o 
   1   5  24        0.09       95.47     49.88 o 
   2   5  24       54.01      105.45     55.63 o 
   0   6  24        3.47       38.80    107.31 o 
   1   1  25       78.68      148.55     58.98 o 
   0   2  25        1.80      197.64    101.08 o 
                                                 
